# Supplementary material for: Genome-wide identification, evolution and expression analysis of RING finger protein genes in Brassica rapa
Source: Sci Rep. 2017 Jan 17;7:40690. doi: 10.1038/srep40690 (PMC5240574; doi:10.1038/srep40690)
Supplement: Supplementary Tables [file srep40690-s2.xls]

## Sheet: Table_S1
	Genome-wide identification, evolution and expression analysis of RING finger protein genes in Brassica rapa
	Intikhab Alam, Yan-Qing Yang, Yong Wang, Mei-Lan Zhu, Heng-Bo Wang, Boulos Chalhoub, Yun-Hai Lu*
	Table S1 List of 715 B. rapa RING finger protein genes
	No.	Gene IDa	Chromosome	Start codon	Stop codon	RING domainb	Length (aa)	RING typec	Comments
	1	Bra000007	A03	8823497	8824207	CTVCLSVFGDGEEIRRLSACKHAFHVSCIETWLKDHPNCPIC	42	H2	ATL family member
	2	Bra000030	A03	8932913	8934283	CRICHLGVVETSGGGAIELGCSCKEDLAGAHRQCAGTWFKIKGDKLVAHRQCAETWFKIKGDKICEIC	68	v
	3	Bra000043	A03	9008208	9010496	CAICFDARRDCFFLPCGHCVSCYQCGTKIAEAAGSCPVC	39	HCa
	4	Bra000106	A03	9283060	9285324	CAICLETVFNPYALKCGHIFCKACACSAASVMIFQGVKAAPQCSKCPIC	49	HCa
	5	Bra000143	A03	9548602	9549729	CAVCKENFELKSAAREMPCNHIYHPDCILPWLAIRNSCPVC	41	H2	RHC2a
	6	Bra000207	A03	9897660	9898613	CAVCKDEFELGTEAKQMPCNHIYHSDCIVPWLVQHNSCPVC	41	H2	RHC1a
	7	Bra000249	A03	10155259	10156368	CPVCTNLMYPPINQCPNGHTLCSSCKQQVQNTCPTC	36	HCa
	8	Bra000250	A03	10159161	10160165	CYICMDLSKEPVVTNCGHLYCWPCLYRWLEVSVAKECPVC	40	HCa
	9	Bra000350	A03	10703925	10704458	CAICREDFVIGESARRLPCDHLYHHDCITPWLTSHNTCPLC	41	H2
	10	Bra000425	A03	11070696	11071712	CPICIEPLSIPIFQCDNGHLACSSCCPKLKNKCPSC	36	HCa
	11	Bra000480	A03	11333425	11335519	CCICFEQVCTIEVKDCGHQMCAQCTLALCCHNKPNPTTSTVTPPVCPFC	49	HCa
	12	Bra000504a/b	A03	11487518	11488432	CSICIDDNISAIQMFSVDICGHRFCSECVKRYIEAKLLEGNRLTCPHDGC; CTKCQNMIELSEGCATVQCRCGHSFCYRCGANAGCCPHC	50;39	HCb; HCa	presence of two RING domains
	13	Bra000646	A03	12270209	12271394	CPVCLEIPHHSVVLLCSSYHKGCRPYMCATGNRFSNCLEQYKNAYAKDEKSGKPAELLCPLC	62	HCa
	14	Bra000673	A03	12411985	12413004	CAICLNEFDDEETLRWMPPCSHTFHASCIDVWLSSWSTCPVC	42	H2	ATL6-like
	15	Bra000683	A03	12462158	12463733	CAICIEDYRIGDKLRILPCNHKFHVGCVDLWLGQRRSFCPVC	42	H2
	16	Bra000729	A03	12715166	12721026	CGICMDIIVDRGLLDCCQHWFCFECIDNWSSIMNLCPLC	39	HCa
	17	Bra000742	A03	12825459	12829145	CTVCLSDFESDDNIRQLPNCRHVFHDHCLDRWIVDCRKMTCPIC	44	H2
	18	Bra000784	A03	13114486	13115094	CRVCMGRKKGAAFIPCGHTFCRVCSREVWLNRGSCPLC	38	HCa
	19	Bra000934	A03	14027859	14028526	CHQCKNLTDKVNLVFCSKCTKKRYCYDCIKKWYPETTSEEVQAACPFC	48	C2
	20	Bra000936	A03	14034858	14041994	CHQCKNLTDKVDLVFCSKCIKKRYCYDCIKRWYPERTPEEVRDACPFC	48	C2
	21	Bra000951	A03	14123093	14125164	CSICYEDLKPVAENLQSISACGHVFHELCLQQWFEYCPSTNKRNCPIC	48	H2
	22	Bra000997	A03	14330194	14332387	CPICLSNPKNMAFGCGHQTCCECGPDLKVCPIC	33	HCa
	23	Bra001080	A03	14646998	14647969	CSVCLSEFQEEERLRMLPKCSHAFHVACIDTWLKSHSNCPLC	42	H2
	24	Bra001153	A03	15020728	15022990	CSICLDTVAKDGDRAWANLQCGHQFHLDCIGSAFNAKGVMQCPNC	45	H2
	25	Bra001159	A03	15037374	15039393	CGICLSEEDMRRLKGTLDCCSHYFCFTCIMEWSKVESRCPLC	42	HCa
	26	Bra001193	A03	15256741	15259341	CRICLDVLEEGNTLKMECSCKGDLRLVHEACAIKWFSTKGTRTCDVC	47	v
	27	Bra001210	A03	15366329	15370782	CRICRSAEEPGNALMHPCSCRGSIKYVHHDCLLIWLNRRGYKQCEVC	47	v
	28	Bra001236	A03	15476996	15477661	CCVCQVRIKGATFTSCGHTFCKLCSKELMAQKGHCPVC	38	HCa
	29	Bra001285	A03	15699786	15701218	CSVCLDRVLSKATPGERKFGLLTECHHPFCIQCIRNWRSSAPVSGMDVNSTLRACPIC	58	HCa
	30	Bra001381	A03	16108244	16108834	CPVCQDRFEVGSVARKLPCKHIYHSECIIPWLIQRNTCPVC	41	H2
	31	Bra001390	A03	16155136	16155612	CCICLGGLEEGEKMKVLPMCRHCYHCECVDRWLMTESSCPLC	42	H2
	32	Bra001477	A03	16584261	16585366	CRSCGKGEASVLLLPCRHMCLCSVCGSSVYTCPVC	35	HCa
	33	Bra001543	A03	16952913	16953933	CMICMDEKSPSDIFRGTTSCTHYYCTECTVRYVMTKIEGNIAMIKCPDVDC	51	HCb
	34	Bra001582	A03	17201501	17203167	CTICQETYKNRDKIAMLDCKHEYHPACLEKWLVIKNICPIC	41	H2
	35	Bra001639	A03	17649294	17650130	CAVCLSEFEETESGRVLPGCKHTFHVDCIDMWFHSHSTCPLC	42	H2	ATL2
	36	Bra001721	A03	18060178	18060828	CVICLSDFVAGEQIRLLPKCNHGFHVRCIDKWLTQQMTCPKC	42	H2
	37	Bra001767	A03	18350965	18351609	CAVCMDEFEDGGDVKQMPCKHVFHQDCLMPWLELHNSCPVC	41	H2
	38	Bra001771	A03	18375994	18379621	CNICNDPPENPVISLCGHVFCYQCVSEHINGDENVCPVRRC	41	HCb	RUSH-1alpha like
	39	Bra001901	A03	19272437	19274350	CPICNNLYDRATTISECLHTFYCKRCIEDKLVVENLKACPVC	42	HCa
	40	Bra001960	A07	3096725	3099302	CDICVEDVEGHHHMTRMDCGHCFCNNCWAAHFTVKINEGQSKRIRCMAYKC	51	HCb	ARI12
	41	Bra002061	A07	2212340	2212906	CAICLTEFADGEEIRVLPLCGHSFHVACIDKWLVSRSSCPSC	42	H2
	42	Bra002084	A07	1985534	1986698	CSVCLQDFQLGETVRSLPHCHHMFHLPCIDKWLLRHGSCPMC	42	H2
	43	Bra002147	A10	11337134	11338675	CGVCKKLLSQKSPWCSHKILRSGDMPAAGVFPCHHVYHVECLDKVTPTSQTRDPSCPAC	59	H2
	44	Bra002176	A10	11141494	11143484	CPICYEYLFDSLKDTTVMKCGHTMHFECYHEMLKRDKFCCPIC	43	H2
	45	Bra002208	A10	10966390	10968046	CVICLTEPKDTAVMPCRHLCLCSDCAKELRFQSNKCPIC	39	HCa
	46	Bra002312	A10	10436302	10437247	CAICRNHIMDLCIECQANQASATSEECTVAWGVCNHAFHFHCISRWLKTRQVCPLD	56	H2	Rbx1a, Asp a.a. at metal ligand 8
	47	Bra002336	A10	10297097	10297618	CAVCLGDLEDGDEVRELRNCSHVFHRECIDRWLDYECCGGDDNDGEEDNHRTCPLC	56	H2
	48	Bra002382	A10	9990757	9996294	CSICLEPFCDSDPSTLTSCKHEFHLQCILEWCQRSSQCPMC	41	H2	RHF2a
	49	Bra002441	A10	9624127	9626308	CPVCFEYLFDSTRDITVLRCGHAMHLECTKDMGLHNRYTCPLC	43	H2
	50	Bra002456	A10	9518720	9522700	CAICLTAMKAGQGHAIFTAECSHSFHFHCITTNVQHGNQFCPVC	44	H2
	51	Bra002470	A10	9407066	9409208	CRICLVDLCEGGETFKMECSCKGELALAHKDCALKWFTIKGNKTCEVC	48	v
	52	Bra002501a/b	A10	9258297	9260925	CLICFNDIDPERMFSIGKCSHRFCFQCVKQHVEVKLLHGMIPNCPHDKC; CGKCQHMIELSQGCNHITCRCGHEFCYNCGGGWNKKTGTCVKQC	49; 44	HCb; HCb	presence of two RING domains
	53	Bra002502a/b	A10	9253661	9256982	CLICFNDIDPERMFSIGKCSHRFCFQCVKQHVEVKLLHGMIPNCPHDKC; CGKCQHMIELSQGCNHITCRCGHEFCYNCGGGWNKITGTCAKQC	49; 44	HCb; HCb	presence of two RING domains
	54	Bra002559	A10	8944722	8945915	CAVCTEVFEAETEAREMPCKHIFHDDCITPWLSIRNSCPVC	41	H2
	55	Bra002600	A10	8700314	8701558	CRICHLPLETTNKADEECEDSDEQEEQGEEEDEEEEEYYGLPLQLGCSCKGDLGVAHSKCAETWFKIKGNMTCEIC	76	v
	56	Bra002636	A10	8512887	8513831	CVICLGLWEVGDFGRKLRFCGHGFHVECIDMWLSSHSSCPLC	42	H2	ATL5-like
	57	Bra002690	A10	8292160	8292655	CDLCGRDLASDPERPNVSLRSLQEVCVLDCGHVYHFKCLKGTTLDLDNRSTNPSCIFC	58	H2
	58	Bra002699	A10	8242425	8244602	CAVCLERKCTVSADGCGHEFCTNCALYLSTTTNTSSKTTSQATPGSVPCPLC	52	HCa
	59	Bra002823	A10	7413753	7414811	CSVCLDEFEKGVEEEAKEMPCKHKFHVKCIVPWLELHSSCPVC	43	H2
	60	Bra003083	A10	5401487	5406505	CAICLSEYEPNETLRTIPLCQHCFHADCIDEWLKLNGTCPVC	42	H2
	61	Bra003133	A07	14792772	14793795	CVICLTEPRDTTVLPCRHMCMCSGCAKLLRFQTNLCPIC	39	HCa
	62	Bra003180	A07	14996587	14998705	CMLCQSLLFDSTRCVPCTHVFCKVCLARFKDCPLC	35	HCa
	63	Bra003314	A07	15838631	15839944	CNICLDLSKEPVLTCCGHLYCWPCLFQWLQISEAKECPVC	40	HCa
	64	Bra003315	A07	15843492	15844531	CPVCTNLMYPPIHQCPNGHTLCSNCKARVQNTCPTC	36	HCa
	65	Bra003351	A07	16033240	16034195	CTVCLEDFEPKETVMVTPCKHMFHEECIVPWLKSKGQCPLC	41	H2
	66	Bra003404	A07	16329712	16330722	CAVCLSRFEPDDQLRLLPLCCHAFHADCIDIWLVSNQTCPLC	42	H2	ATL4
	67	Bra003450	A07	16537872	16538393	CAVCLYEFEGEEEIRWLRNCRHIFHRSCLDRWMDHDQKTCPLC	43	H2	BRH1
	68	Bra003473	A07	16654099	16655768	CPVCTNSMYPPIHQCHNGHTLCSTCKNRVHNRCPTC	36	HCa	ATL6-like
	69	Bra003493	A07	16749681	16752579	CAVCADNLEWVAYGSCGHREVCSTCVVRLRFVLCDPRCCIC	41	HCa
	70	Bra003507	A07	16795425	16796135	CSVCLSEFEEEDEGRVLPKCGHVFHVDCIDTWFRSRSSCPLC	42	H2	ATL5
	71	Bra003533	A07	16931578	16933734	CPICQVDPATPFIALPCQHRYCYYCIRTRCASAASFRCLRC	41	HCa	TED3
	72	Bra003667	A07	17630482	17630880	CSLCEKEYPKEGEIVRKTRCNHIFHGTCISRYLLRIPHCPFC	42	H2
	73	Bra003669	A07	17634350	17635123	CPVCLESPHNAVLLLCSSYHQGCRPYMCATSSRFANCLDQYRKSYGNSEQAQLLCPLC	58	HCa
	74	Bra003720	A07	17977092	17977649	CVICLTEFAAGDELRVLPQCGHGFHVSCIDTWLESHSSCPSC	42	H2
	75	Bra003754	A07	18175166	18175789	CGACSKFEKSSVANFERQIAAVLACGHVYHAECLETMTTEIEKYDLACHVC	51	H2
	76	Bra003806	A07	18440737	18441900	CPICWEPFNVFENVPYVLWCGHTICKDCLLALHRAVVIKSSGFPFHLPFFVTCPWC	56	HCa
	77	Bra003830	A07	18531404	18532766	CSICQEEYEGKDEVGKLRCGHRYHIHCAKQWLLRKNSCPVC	41	H2
	78	Bra003887	A07	18852369	18853448	CPVCLNEFEDDETLRLLPKCCHVFHPGCVDAWLRSHATCPLC	42	H2	ATL3-like
	79	Bra004008	A07	19553225	19553846	CPTCFYEYAEDNPKTVLQCGHIFHLACIYEWMERSAACPFC	41	H2
	80	Bra004082a/b	A07	20008565	20012381	CKICRQVMTLPVTTPCAHNFCKACLEDKFAGQTLVRERSRGGRTLRAQKNVMNCPCC; CSFCIQLPERPVTTPCGHNFCLKCFEKWIGQGKRTCAKC	57; 39	HCa; HCa	presence of two RING domains
	81	Bra004174	A07	20491331	20492506	CPVCFQALTQHVFQCDNGHIACSSCCRELRNKCPAC	36	HCa
	82	Bra004176	A07	20498136	20499242	CPTCLEPLRGPIYQCHNGHITCSPCLPRVYKHCPVC	36	HCa
	83	Bra004233	A07	20851502	20853040	CYICRYRQEQPLDCVECGFVLCFRCATLPHKLRYKHDEHLLVFSYKEYADDDELYWCEIC	60	C2
	84	Bra004260	A07	20971670	20973891	CPICLVIPKNMAFNCGHQTCSDCGEDLHVCPIC	33	HCa
	85	Bra004280	A07	21040281	21041717	CCICLSSYEDGTELVTLPCNHHFHSTCIEKWLKMNATCPLC	41	H2
	86	Bra004287	A07	21076076	21078061	CAICKEEFEVGEEGKELKCLHLYHTSCIVSWLNIHNTCPIC	41	H2
	87	Bra004339	A07	21382039	21384773	CRVCFEDPINVVLLPCRHHVLCSTCCEKCKKCPIC	35	HCa
	88	Bra004342	A07	21397751	21398554	CCICQEGFFLGGYATITSCSHVFHSSCITDWINKSTKCPLC	41	H2
	89	Bra004373	A07	21587398	21588132	CPICFESFNIVENVPYVLWCGHTLCQNCVFALQPAVLRLSSQDIKVPFFVSCPWC	55	HCa
	90	Bra004401	A07	21745954	21746861	CPVCCHALTNPIFQCDNGHIACSSCCTNLRNKCPYC	36	HCa
	91	Bra004402	A07	21747417	21750008	CPVCCHALTRPVFQCDNGHIACSSCCTNLRSKCPSC	36	HCa
	92	Bra004436	A05	107347	109273	CSICLELVVDDGSRSSAKLQCGHQFHLDCIGSAFNMKGTMQCPNC	45	H2
	93	Bra004446	A05	157558	158247	CSVCLSEFEEEDQGRLLPKCGHAFHVDCIDTWFRSSSTCPLC	42	H2	ATL family member
	94	Bra004478	A05	343879	348819	CAVCAENLEWVAYGFCGHREVCSTCVVRLRFILGDRRCCIC	41	HCa
	95	Bra004563	A05	812747	813373	CSICLCEYREAEMLRMMPECKHYFHLCCLDAWLKLNGSCPVC	42	H2	ATL6-like
	96	Bra004589	A05	923675	924409	CPVCKEEFELGAEAKQMPCNHVYHSDCIVPWLVQHNSCPVC	41	H2	RHC1a
	97	Bra004666	A05	1299208	1300350	CYVCLDLSKEPVVTNCGHLFCWSCLYRWLQVSEAKECPVC	40	HCa
	98	Bra004685	A05	1358424	1359074	CAVCLTLLEEKDTARMLPNCKHVFHMTCVDTWLTTHSTCPIC	42	H2
	99	Bra004686	A05	1360479	1361090	CAVCLAFLEEKDTARMLLNCKHVFHMACVDTWLATHSTCPIC	42	H2
	100	Bra004687	A05	1362051	1362761	CAVCLSLLEEQDTARELPSCKHVFHVDCVDKWLTACSTCPVC	42	H2
	101	Bra004829	A05	1997885	1999084	CNICLEKAEDPILTCCGHLFCWGCFYQLPFIYLNIKECPVC	41	HCa
	102	Bra004847	A05	2124205	2124642	CSICLQDAAEGEKMRRLTACSHCFHAGCIDPWLEKRSTCPLC	42	H2
	103	Bra004879	A05	2270073	2274586	CKACNDRSKEVVITKCFHLFCNPCVQKIIGTRQRKCPTC	39	HCa	BRE1 orthologue
	104	Bra004935	A05	2561994	2563519	CCICLCDYEDGTELRELSCRHHFHEACIDKWLRINATCPLC	41	H2
	105	Bra005020	A05	3001698	3002723	CAVCKETFILDSAAREMPCNHIYHPDCILPWLAIRNSCPVC	41	H2	RHC2a
	106	Bra005066	A05	3261534	3264356	CSICLTKMKEGGGHAIFTAECSHSFHFHCIASNVKHGNQVCPVC	44	H2
	107	Bra005128	A05	3579755	3581921	CAICFDAKRDCFFLPCGHCVACYQCGTKITEAAGSCPIC	39	HCa
	108	Bra005147	A05	3721902	3722894	CRICHLGVVETSGGGAMELGCSCKEDLAIAHRQCAETWFKIKGDKICEIC	50	v
	109	Bra005251	A05	4299343	4302752	CSICLNVWHDVVTAAPCLHNFCNGCFSEWMRRSEARHQHVLCPQC	45	HCa
	110	Bra005307	A05	4698030	4698551	CPICLGDYKGNDLLRQLPDCNHFFHLKCVDMWLRINPTCPVC	42	H2
	111	Bra005343	A05	4935816	4936655	CAICLSEFSDEDTVRLITVCRHGFHSICIDLWFESHKTCPVC	42	H2	ATL6-like
	112	Bra005352	A05	4977298	4978289	CLICMKDEVSVVFLPCAHQVVCASCSESFMGGDKATCPCC	40	HCa
	113	Bra005374	A05	5091972	5093078	CAVCLCEFEDEETLRLMPPCCHVFHADCVDVWLSERSTCPLC	42	H2	ATL family member
	114	Bra005375	A05	5096091	5097032	CVVCLCEFQDNDRLSLMPNCCHVYHADCVSVWLSDHSTCPLC	42	H2	ATL family member
	115	Bra005381	A05	5123697	5126188	CCVCNASQVETLLYRCGHMCTCLRCANELQCNGGKCPIC	39	HCa
	116	Bra005444	A05	5516463	5517308	CRICHVGSDQTPDRVSGKTVVSLELIQIGCKCKNELALAHFHCAEAWFKLRGNSVCEIC	59	v
	117	Bra005461a/b	A05	5602895	5605159	CPVCLGLIPKNVVIKVLPNCKHMFDEECIGRWLESHVTCPVC; CPVCLRLIPKNVVIKVLPNCKHMFDEDCIGRWLETHVTCPVC	42; 42	D; D
	118	Bra005541	A05	6115933	6119407	CPICMQVIKDAFLTACGHSFCYMCIITHLRNKSDCPCC	38	HCa	COP1
	119	Bra005642	A05	6701754	6703731	CGICFESYLRKEIATVSCGHPYCKTCWTSYITEKINNGPGCLMIKCPEPSC	51	HCb	ARI
	120	Bra005682	A03	111202	112680	CGICLEIRNKVVLPTCNHSMCINCYRDWRLRSQSCPFC	38	HCa
	121	Bra005685	A03	121500	123872	CAICFDAPRDCFFLSCGHCVACFQCGTRIAETSGFCPVC	39	HCa
	122	Bra005697	A03	167250	167944	CRICHLGLESSRRECGDPMVLGCSCKDDLGYVHKQCAETWFKIKGDKTCEIC	52	v
	123	Bra005845	A03	899408	903741	CQICSDNVGKTVDGDRFVACDVCGFPVCRPCYEFERKDGNQSCPQC	46	C2
	124	Bra005859	A03	957983	958300	CSICFEDLSDVDEESIELHDCSHVFHKVCLFQWIWSKSSCPLC	43	H2
	125	Bra005970	A03	1452655	1453527	CAVCKDEMGIGSRGVVLQLPCNHKYHGECIVPWLETRNTCPVC	43	H2
	126	Bra006028	A03	1664780	1665925	CPVSREQSDVYNPPMMMPCRHVLCKETILRLCLCC	35	S/T
	127	Bra006036	A03	1703119	1708289	CQICGDEIELSDDGESFVACNECAFPVCRTCYEYERREGNQSCPQC	46	C2
	128	Bra006057	A03	1788666	1794501	CPICLCEVDDGYSLEGCSHLFCKACLLEQLEASMRNFDAFPILCSHTDC	49	HCb
	129	Bra006070	A03	1859151	1861055	CSICQEEYVDGDEVGTMPCEHMYHVSCVQQWLRMKNWCPIC	41	H2
	130	Bra006081	A03	1899224	1901168	CAICQEKMHTPILLRCKHMFCEDCVSEWFERERTCPLC	38	HCa
	131	Bra006112a/b	A03	2073048	2074652	CGICFDYFCRIDIVPIMCGHAFCSTCWTSYISIAINDGPGCLMQKCPEPSC; CEHAIEFSATGTGSSYDVSCLCSHSFCWNCTQDAHRPVDCDRVSQWIRKNSVEAENTKWILDNSKPCPKC	51; 70	HCb; HCa	presence of two RING domains, Ala a.a. at metal ligand 2 of the second RING domain
	132	Bra006205	A03	2504507	2512077	CSVCHTRYNEDERVPLLLQCGHGFCKDCLSKMFSSSSDTSLACPRC	46	HCa
	133	Bra006253	A03	2703870	2705841	CPICLSSPKDMAFGCGHQTCCECGPDLEMCPIC	33	HCa
	134	Bra006321	A03	2998932	2999860	CPTCLEEYTSENPKIVTKCCHHYHLSCIYEWMERSQDCPVC	41	H2
	135	Bra006407	A03	3382190	3386798	CEICGDQIGLTVEGDLFVACNECGFPACRPCYEYERREGSQNCPQC	46	C2
	136	Bra006415	A03	3412333	3413322	CSVCLSEFEEDESLRLLPKCNHAFHLPCIDTWLRSHSNCPLC	42	H2
	137	Bra006470	A03	3647731	3649810	CPICFEYLFDSLKETTVMKCGHTMHCECYHEMIKRDKFCCPIC	43	H2
	138	Bra006505	A03	3825357	3826617	CAICLNAIPLQETAMVKGCEHTYCVTCILRWASCKESPTCPQC	43	HCa
	139	Bra006565	A03	4073023	4074136	CAICRNHIMDLCIECQANQASATSEECTVAWGVCNHAFHFHCISRWLKTRQVCPLD	56	H2	Rbx1a, Asp a.a. at metal ligand 8
	140	Bra006583	A03	4151080	4151583	CAVCLGDLEDGDEVRELRNCSHVFHRECIDRWLDYECDDNDGEEDNHRTCPLC	53	H2
	141	Bra006585	A03	4166191	4168715	CCIRKENLVIGDKMQELPCKHTFHPPCLKPWLDEHNSCPIC	41	H2	Arg a.a. at metal ligand 2
	142	Bra006603	A03	4224598	4226451	CSICLEAFCESEPSTLTSCKHEYHLQCILEWCQRSSQCPMC	41	H2	RHF2a
	143	Bra006634	A03	4389016	4393853	CPICLEAFEDAVLTPCAHRLCRECLLASWRNSSSGLCPVC	40	HCa	RAD5
	144	Bra006641	A03	4421292	4423181	CPVCFEYLFDSTRDITVLRCGHTMHLQCTKDMGLHNRYTCPVC	43	H2
	145	Bra006671	A03	4553863	4556506	CLICYNETDIERMFSVAKCRHRFCFHCSKQHVEVKLLHGTVPNCPHDGC	49	HCb
	146	Bra006677	A03	4587644	4591955	CPLCAEEMDLTDQQLKPCKCGYQICVWCWHHIVDMAEKDQIEGRCPAC	48	C2
	147	Bra006709	A03	4736721	4737902	CAVCTEVFEGETEAREMPCKHIFHEDCIVPWLSIRNSCPVC	41	H2
	148	Bra006745	A03	4879381	4880913	CGICMEMNSLAVLPNCTHSLCIKCYRDWRGRSQSCPFC	38	HCa
	149	Bra006752	A03	4909546	4910472	CVICLGLWEVGEFGRKLRTCGHGFHVECIDMWLSSHSTCPLC	42	H2	ATL5-like
	150	Bra006916	A09	27652635	27655256	CSICLMDYEDEDAVTQLPRCNHLFHVHCIEPWLLRGSLTCPLC	43	H2
	151	Bra007068	A09	28652699	28655004	CMLCQALLYDSSRCVPCTHVFCKVCVARFKDCPLC	35	HCa
	152	Bra007078	A09	28696426	28697777	CPACYAHVSPRHKLEVGSGCFHRICFTCIRDCVSSQLARGDTLLCPYPGC	50	HCb
	153	Bra007174	A09	29243398	29245418	CSVCLEQVTVGEVVRTLPCLHQFHAVCIDPWLRQQGTCPVC	41	H2
	154	Bra007253	A09	29728337	29729269	CPVCKEEFELKSEAKQMPCKHMYHSDCIVPWLVQHNTCPVC	41	H2
	155	Bra007376	A09	30404203	30405787	CPVCTNLMYPPIHQCPNGHTLCSNCKARVQNTCPTC	36	HCa
	156	Bra007414	A09	30583858	30584830	CSVCLEDFEPKETVMLTPCKHMFHEECIVPWLKSKGQCPVC	41	H2
	157	Bra007504	A09	31044697	31045563	CAVCKEDFSVGESAKRLPCSHIYHSDCIVPWLSDHNSCPLC	41	H2
	158	Bra007515	A09	31099962	31100897	CAVCLSKFEPEDQLRLLPLCCHAFHADCIDTWLVSNQTCPLC	42	H2	ATL4
	159	Bra007580	A09	31399399	31400816	CSICLCAYEDGAELRELPCRHHFHSVCVDKWLRINATCPLC	41	H2
	160	Bra007606	A09	31506900	31507421	CAVCLYEFEGEQEIRWLRNCRHIFHRSCLDRWMDHDQKTCPLC	43	H2	BRH1
	161	Bra007613	A09	31558138	31558797	CSICLCEYMEEEMVRMMPECKHYFHVSCLDAWLKLNGSCPVC	42	H2
	162	Bra007629	A09	31644308	31650261	CSICLSEYATKETVRFLPECEHCFHAECIDAWLKLHSSCPVC	42	H2
	163	Bra007694	A09	31940905	31943229	CSVCLSEFEEEDEGRVLPKCGHVFHVDCIDTWFRSRSSCPLC	42	H2	ATL5
	164	Bra007725	A09	32092571	32094621	CVICLDRKCDAVFLECGHMCCCLTCSLSLELQGKRCPLC	39	HCa
	165	Bra007789	A09	32396084	32396656	CAICLEGLYKNDETFDLPYCSHRFHSTCVGEWLQSHNSCPLC	42	H2
	166	Bra007801	A09	32452952	32454896	CAICLEETDAGRMFSTEQCLHRHCFSCVKQYVEVKLLSGIVPTCLGEGC	49	HCb	ARI2-like
	167	Bra007810a/b	A09	32503341	32506724	CQICLQVMNFPVTTPCAHNFCKGCLEDKFAGQTRMVERSRGGRTLRAMKNIMKCPCC; CSFCLQLLERPVTTPCGHNFCLKCFVKWTEQGKRECIKC	57; 39	HCa; HCa	presence of two RING domains
	168	Bra007847	A09	32750799	32751359	CAICLDDFESKTMSMFPGCFHQFHRECLLEWIERSRRGHGSCPLC	45	H2
	169	Bra007848	A09	32751945	32752574	CAICLEDMSESGQAFCQPPGCVHVFHEDCFVKWLGRHDSCPLC	43	H2
	170	Bra008015	A02	11556086	11557276	CPICLNEFEDEETLRLIPKCCHVFHPDCIDAWFQSHATCPLC	42	H2
	171	Bra008016	A02	11568209	11569420	CPVCLNEFEDAERLRLIPKCCHVFHPGCIDAWLQSHPTCPLC	42	H2
	172	Bra008018	A02	11587988	11589070	CPVCLNEFEEDESLRLLPKCNHAFHISCIDTWLRSHTNCPLC	42	H2	ATL3-like
	173	Bra008028	A02	11656120	11657052	CAICLSDLVKGDKARLLPKCNHSFHVECIDMWFQSHSTCPIC	42	H2	ATL3-related
	174	Bra008075	A02	12017063	12017689	CVVCLSELAEGDKAKLLPSCKHWFHAHCIDAWLESHATCPIC	42	H2
	175	Bra008170	A02	12572793	12573611	CPLCAEKMDATDLLFEQCASCEYKMCLFCYNNINESTRVCPGC	43	C2
	176	Bra008196	A02	12716282	12717525	SSTCSNDLATGSHYASSEGDWSLNTFSELGGVFSKGQMMSSVAAVLACGHVYHAECLETVTTEIEKYDPACPIC	74	H2	Ser a.a. at metal ligand 1
	177	Bra008257	A02	13152893	13153524	CAICLTEFAAGDELRVLPQCGHGFHVSCIDTWLGSHSSCPSC	42	H2
	178	Bra008335	A02	13800401	13801183	CSVCLESPHNAVLLLCSSYHKGCRPYMCATSTRFANCLDQYRKSHGSEQLPLLCPLC	57	HCa
	179	Bra008462	A02	14797491	14800120	CPVCLERLDQDTGGILTTMCNHSFHCSCISNWPDSSCPVC	40	H2
	180	Bra008475	A02	14876710	14878179	CCICLARYGDDEEVRELPCLHVFHVDCVDKWLKINATCPLC	41	H2
	181	Bra008518	A02	15145246	15145626	CRICQDEFEGGEQVRSLRNCAHVFHKTCIDRWIHDDKMTCPLC	43	H2
	182	Bra008536	A02	15299421	15300335	CSICRNPFLNPVVTNCNHYFCNLCALMHHEKNTNCFVC	38	HCa
	183	Bra008671	A10	12131124	12131987	CAICMGDFVVKEKVTRLPCWHYYHGECIVPWLEMKNTCPVC	41	H2
	184	Bra008675	A10	12144624	12145603	CPTCLEEYTSENPKIVTKCSHHFHLGCIYEWMERSEDCPVC	41	H2
	185	Bra008758	A10	12536788	12538788	CPICLSNPKDMAFGCGHQTCCECGPDLQMCPIC	33	HCa
	186	Bra008900	A10	13153659	13155015	CAICLDTIPLQETAMVKGCEHAYCVTCILRWASYKEIHTCPQC	43	HCa
	187	Bra009015	A10	13678302	13681830	CSICQEEYVDGDEVGTMPCEHMYHVSCVQQWLRMKNWCPIC	41	H2
	188	Bra009037	A10	13785381	13786256	CSVCLSEFEEGEGVRLLPKCSHAFHVSCIDTWLLSHKNCPLC	42	H2
	189	Bra009038	A10	13786896	13792479	CPICLSEVEDGYSLEGCSHLFCKACLLEQLEASMRNFDAFPIICSHIDC	49	HCb
	190	Bra009089	A10	15270572	15273253	CPICISPPRDIIITRCAHIFCRSCILQTLQRTKPSCPLC	39	HCa
	191	Bra009136	A10	15101031	15102245	CAVCLARFEPTEVLRLLPKCKHAFHVECVDTWLDAHSTCPLC	42	H2
	192	Bra009138	A10	15092469	15093312	CRICHMTLDATNLESGVGIELGCSCKDDLAAAHKHCAETWFKIKGNKICEVC	52	v
	193	Bra009278	A10	14524917	14527573	CAVCLERTCTVAAEGCEHQLCVRCALYLCSSSNVPSVTVDPPGSIPCPLC	50	HCa
	194	Bra009297	A10	14443385	14443858	CSICLCDYVARDPVRCIPECNHCFHADCVDEWLRTSATCPLC	42	H2
	195	Bra009323	A10	14310391	14311530	CAVCKDEMDVGTEAVGLPCDHKYHTECIVPWLKTRNTCPVC	41	H2
	196	Bra009365	A10	14122641	14124723	CPHCQSRVEKDSDNYLRIVTCVCSYAFCWRCLRPEEDHRGGLDYCFEV	48	C2	Val a.a. at metal ligand 8
	197	Bra009367	A10	14116603	14117857	CRVCQCAESDRRGDAALGFLGITPPVSEPRRSSNAKKQETTDHKTGGFIELISPDGEVFVCANEDIEMGAWQHRDTLLELGCSCKNDLALVHYACALKWFVNHGSTVCEIC	111	v
	198	Bra009452	A10	15516122	15519391	CVCCDNHIDALLYRCGHMCTCSQCANELVRNGGKCPLC	38	HCa
	199	Bra009546	A10	15989349	15990446	CVICLSEPRDVLVLPCRHMCMCVGCAKELRFQTNLCPVC	39	HCa
	200	Bra009570	A10	16069436	16070254	CVICKEEMSEGRDVCEMPCQHLFHWKCILPWLSKRNTCPFC	41	H2
	201	Bra009629	A10	16317141	16318510	CVRCDFPIAIYGRLNPCDHAFCLECARSDSICYLC	35	HCa
	202	Bra009663	A06	17054018	17055128	CSVCLQDFQVGETVRSLPHCHHMFHLPCIDKWLRGHASCPLC	42	H2
	203	Bra009800	A06	17969854	17971549	CSICQEEYVDGDEVGTLPCQHMYHVSCAQQWLRMKNWCPIC	41	H2
	204	Bra009912	A06	18656169	18658755	CPDCKLPGDDCPLIWGACNHSFHLHCILKWVNSQTSQAHCPMC	43	H2
	205	Bra009960	A06	18929194	18930108	CAICLNEFQDDETLRLLPKCDHVFHPHCIGAWLQGHVTCPVC	42	H2	ATL6-like
	206	Bra009962	A06	18955515	18956467	CAICLTEFGDDETLRFLPKCDHVFHAHCIGAWLQGHVTCPVC	42	H2	ATL6-like
	207	Bra010084	A06	14266819	14268292	CRICQDEDSVKNLECPCSCSGSLKYAHRKCVQRWCNEKGDTTCEIC	46	v
	208	Bra010131	A06	14606527	14607669	CPICYEDLDLTDSSFLPCPCGFRLCLFCHKTICDGDGRCPGC	42	C2
	209	Bra010152	A05	15215891	15218392	CCICFSESAGFDFVKLPCEHFFCVKCMKTYTDIHVSEGTVNKLQCPDSKC	50	HCb
	210	Bra010204	A05	14525883	14528237	CSVCLGDYQADDKLQQILSGGHTFHMDCIDLWLTSHSTCPLC	42	H2	Gly a.a. at metal ligand 3
	211	Bra010244	A08	12612997	12613290	CPICLQDFGPRSIITKLRCCDYNFHRDCILTWLGHKPSCPTC	42	HCa	Tyr a.a at metal ligand 4
	212	Bra010289	A08	12892837	12893286	CVVCIEGFRQGQWCRKLPGCGHVFHRKCVDFWLVKVGTCPIC	42	H2
	213	Bra010349	A08	13245760	13247022	CSVCLSKFESVEILRLLPKCRHAFHIGCIDQWLEQHATCPLC	42	H2
	214	Bra010370	A08	13386517	13389847	CVICMTAINLRQRTSDFMVTPCEHFFHTGCLQRWMDIKMECPTC	44	H2
	215	Bra010392	A08	13503059	13504818	CPLCTFSMYPPIHQCHNGHTLCSTCKVRVHNRCPTC	36	HCa
	216	Bra010403	A08	13573613	13574107	CNICLDTAHDPVVTLCGHLFCWPCIYKWLHVKLSPVSIDHHHNTCPVC	48	HCa
	217	Bra010473	A08	13933747	13941120	CAICREPMKAKRLHCNHLFHLGCLRSWLDQGLNDVYSCPTC	41	H2
	218	Bra010532	A08	14234828	14235409	CAICLMEFSDGEEIRILPLCRHAFHVACIDKWLTSRSSCPSC	42	H2	RHA3b
	219	Bra010618	A08	14832949	14834106	CPVSKEQASDENPPMMMSCGHVLCKQTINKMSKNGAKSSFKCPYC	45	S/T
	220	Bra010641	A08	14958112	14959038	CAICLNELEDRETVRLLPVCNHLFHVDCIDAWLYSHATCPVC	42	H2
	221	Bra010702	A08	15274111	15275646	CGACSRPLSEKSLWSSQKMFMTNELSVSAILACGHVYHGECLEKMTPEIDKFDPSCPIC	59	H2
	222	Bra010714	A08	15304323	15310629	CKVCFESPTAAIPLPCRHFCLCKSCSLACSECPIC	35	HCa
	223	Bra010752	A08	15485501	15487086	CSICLESFTPQDPATVTSCKHEYHLQCIIEWSQRSKECPIC	41	H2	RHF1a
	224	Bra010963	A08	16520674	16521921	CGICLEPCTKMVLPNCCHAMCIKCYRNWNTKSESCPFC	38	HCa
	225	Bra010969	A08	16548234	16548641	CCVCLCGFKEEEEVSELVSCKHFFHRACLDNWFGNNHTTCPLC	43	H2
	226	Bra011068	A01	4112284	4113537	CSVCLSKFESVEILRLLPKCRHAFHVGCIDQWLEQHATCPLC	42	H2
	227	Bra011187	A01	3421050	3421532	CVVCIDGFRQGQWCRRLPGCGHVFHRKCVDFWLVKVGTCPIC	42	H2
	228	Bra011189	A01	3413144	3414541	CAVCLSEFETEDKLRLLPKCSHAFHMDCIDTWLLSHSTCPLC	42	H2
	229	Bra011215	A01	3285872	3286570	CLVCLDYIEMNTTGKQMPCQHKFHSYCLLYWLQLHSSCPVC	41	H2
	230	Bra011345	A01	2640630	2645508	CQICGDHAGLTETGDLFVACNECAFPVCRPCYEYERKDGTQCCPHC	46	C2
	231	Bra011359	A01	2565158	2566650	CCICLAKYANNEELRELPCSHFFHKECVDKWLKINASCPLC	41	H2
	232	Bra011370	A01	2503197	2506397	CRICQSPEEPNNPLRHPCACRGSLKYVHTDCIFLWINRRRSKHCEIC	47	v
	233	Bra011429	A01	2203350	2209948	CPVCYECDAQFTVFNRRHHCRLCGRVFCAKCAANSIPSPSDEAKDSHEESSSDRRIRVCNYC	62	C2
	234	Bra011479	A01	2012544	2013682	CPICFGSFTVPCRGDCGHWYCGSCILQYWNYAAVSRPCKCPMC	43	HCa
	235	Bra011487	A01	1969594	1973732	CRICRNPGEADNPLRYPCACSGSIKFVHQDCLLQWLNHSNARQCEVC	47	v
	236	Bra011524	A01	1828883	1831640	CDVCLEDVVAEQMKRMDCGHCFCNDCWTEHFTVQINEGQSKRIRCMAHKC	50	HCb	ARI1
	237	Bra011582	A01	1564613	1565353	CLNCGSDGETRVLFLPCRHLCCCTECEAGLVVCPIC	36	HCa
	238	Bra011618	A01	1386854	1387435	CAICLTEFTDGEEIRILPLCNHAFHLACIDKWLTSRSSCPSC	42	H2	RHA3b
	239	Bra011643	A01	1291632	1292732	CSVCLQDFQLGETVRSLPQCHHMFHLPCIDNWLLRHGSCPMC	42	H2
	240	Bra011793	A01	480008	481153	CPVSKEQSSEDNPPMMMSCGHVLCKQTITRMSKNGAKTSFKCPYC	45	S/T
	241	Bra011865	A01	150169	154808	CQICGDDIELSVNGELFVACNECAFPVCRPCYEYERREGNQACPQC	46	C2
	242	Bra011873	A01	131632	133177	CGACSRPLSEKSMWSSQKIFMTNELSVSAILACGHVYHGECLEQMTPEIDKFDPSCPIC	59	H2
	243	Bra011923	A07	13528412	13530379	CCICFEQACTIEVKDCGHQMCAQCTLALCCHNKPNPTTSTVTPPVCPFC	49	HCa
	244	Bra011940	A07	13350398	13354983	CPLCAEEMDLTDQHFKPCKCGYQICVWCWHRIIEMAEKDKTEGRCPAC	48	C2
	245	Bra011991	A07	12938538	12938966	CIICLSKFEEGETVKVIPHCGHLFHVDCVDTWLNSHVTCPLC	42	H2
	246	Bra011996a/b	A07	12901739	12907150	CAICLDEDINADQMFSVDKCGHWFCSECVKRHIEVKLLEQGFVRCPQHRC; CGKCQHMIELSQGCIRIKCRCGHEFCYQCGAEARRCPHG	50; 39	HCb; HCa	presence of two RING domains, Gly a.a. ate metal ligand 8
	247	Bra012055	A07	12498095	12499447	CAICLEDYRFGDSLRLLPCQHAFHLSCIDSWLTKWGTSCPVC	42	H2
	248	Bra012134	A07	12067633	12068772	CVICLDELKCNDEASTLACGHDFHYECIKNWLMVKNKCPLC	41	H2
	249	Bra012251	A07	11306424	11307014	CAICLTEFSNGDELRVLPQCGHGFHVSCIDTWLGSHSSCPSC	42	H2
	250	Bra012330	A07	10664644	10665678	CPVCLNGFEDDETLRLIPQCCHVFHTCCIDAWLRSHVTCPLC	42	H2	ATL5-like
	251	Bra012331	A07	10663054	10664363	CSICHGNFSAPCQANCSHWFCGNCIMLVWRHGSTLRPCKCPLC	43	HCa
	252	Bra012354	A07	10499932	10500937	CPICCEPLKIPIFQCENGHLACSQCCEKVKKICPSC	36	HCa
	253	Bra012441	A07	9810641	9811102	CVICLEEWKAGETVKEMPCKHRFHGGCVEKWLGLHGSCPVC	41	H2
	254	Bra012512	A07	9320466	9321625	CGICLEPCTKMVLPNCCHAMCIKCYRNWNTKSESCPFC	38	HCa
	255	Bra012532	A03	23774420	23775477	CKRCGEREASVLVLPCRHLCLCTVCGSALLQTCPVC	36	HCa
	256	Bra012536	A03	23743300	23744611	CSICCEDRRAEMMLTLKCTHKSCSYCMKTYVQGRVESSEVPIRCPQVQC	49	HCb	ARI-like
	257	Bra012578	A03	23464101	23467994	CNTCGEEIGVKPNGEFFVACHECSFPICKACLEYEFKEGRRICLRC	46	C2
	258	Bra012630	A03	23080892	23084026	CAICLLEFDEDHVLRLLTTCYHVFHQECIDLWFESHKTCPVC	42	H2	ATL6-like
	259	Bra012650	A03	22939903	22951793	CSICRRNSATVMALPCRHLVLCKGCDGGGDVRVCPIC	37	HCa
	260	Bra012814	A03	22126045	22130304	CSICLVDYEAEDAVTHLPRCNHLFHINCIEPWLLSGHLTCPLC	43	H2
	261	Bra013006	A03	21098475	21099728	CAVCREEMSVGNEVAELPCRHKYHGECIVPWLGIRNTCPVC	41	H2
	262	Bra013017	A03	20998570	21015598	CKICLIKEVDITIVPCGHVLCRECSASVARCPFC	34	HCa
	263	Bra013110	A03	20444280	20446746	CTICLEPLVNTRDDRRTFVTLRCGHKFHLDCIGSAFNAKGFMQCPNC	47	H2
	264	Bra013118	A03	20384054	20386714	CCQCQAAFDESGGHQLTRLGCLHAIHTSCLVSLIKSLPPHTAPPGYVCPTC	51	H2
	265	Bra013211	A03	19882191	19882646	CSVCLTKFEEGSEVNKLKCGHLFHKTCVEKWIDYWNITCPLC	42	H2
	266	Bra013241a/b	A03	19717031	19718849	CCVCLELLYKPIVLSCGHLSCFWCVHKSMNELRESHCPIC; CSACKELLVRPVVLNCGHVYCEGCVVDMFQEGEKIKCQEC	40; 40	HCa; HCa	presence of two RING domains
	267	Bra013267	A01	4636528	4637448	CSICLGEFNEEESLRLLPNCNHIFHVVCIDRWLTSHSNCPLC	42	H2
	268	Bra013268	A01	4642272	4643156	CAICLLEFDGDHVLRLLTTCYHVFHQECIDLWFESHKTCPVC	42	H2	ATL6-like
	269	Bra013417	A01	5528258	5530517	CSICCEDRLSEMMLTLKCTHKFCSHCMKTYVEGKVNSSEVPIRCPQLQC	49	HCb	ARI-like
	270	Bra013423	A01	5569178	5570205	CKRCGEREASVLVLPCRHLCLCTVCGSALLRTCPVC	36	HCa
	271	Bra013447	A01	5721723	5736936	CCVCSEMPVESLLYRCGHMCTCLKCAHELQWSSKKCPIC	39	HCa
	272	Bra013499	A01	5999185	6005755	CADCHLAIKLVSKVYEREIVVRDRSRFHHFKDGSCSCQDYCLSLFDSAASLSCNHVFCNECIVKSMKVDATCPVC	75	HCa
	273	Bra013525	A01	6132014	6136198	CHWCGTRGSEDLISCLSCEKEFFCVDCIEKRNKGSKEEVEKKCPVC	46	C2
	274	Bra013751	A01	7587842	7589005	CCVCLGEFELKEELVEMPSCKHIFHLDCIHLWLYSHTTCPLC	42	H2
	275	Bra013775	A01	7726839	7727423	CVICFEERRNCFFVPCGHSATCRGCAEKIMSEENKVCPIC	40	HCa
	276	Bra013876	A01	8198698	8202039	CAICREPMAKAKKLHCNHLFHLGCLRSWLDQGLNEVYSCPTC	42	H2
	277	Bra014043	A08	4186412	4189155	CCVCQEEYKEGEEMGVLECGHDFHSQCIKEWLKRKNLCPIC	41	H2
	278	Bra014051	A08	4079426	4080858	CRFCGVREVCMLLLPCKHMCLCKECERKLSSCPLC	35	HCa
	279	Bra014174	A08	2797138	2797809	CVICLSDFVCGEKLRLLPKCNHGFHVRCIDKWLKQHLTCPKC	42	H2
	280	Bra014175	A08	2793337	2794017	CVICLSDFVCGEKLRLLPKCNHGFHVRCIDKWLQQHLTCPKC	42	H2
	281	Bra014177	A08	2776499	2777116	CVICLSEFVSEERVKLLPTCHHGFHVRCIDKWLSSHSSCPTC	42	H2
	282	Bra014221	A08	2430126	2430882	CSICLESFTNGDMLISLPCTHSFHSSCLNPWLIACGDCPYC	41	H2	RHY1a
	283	Bra014247	A08	2222043	2224382	CVICEDASSEAACVPCGHVAGCVSCLKEIKNKKCPIC	37	HCa
	284	Bra014266	A08	2098612	2099937	CAVCKEVFSLGNETTQLPCLHLYHPHCIVPWLGARNSCPLC	41	H2
	285	Bra014329	A08	1586048	1587066	CRICHDEDLDCNMETPCSCSGSLKYAHRRCVQRWCNEKGDTTCEIC	46	v
	286	Bra014339	A08	1512303	1512758	CIVCLSTLKSGEEVRKLGCRHVFHKQCLEGWLQHLNFKCPLC	42	H2	RHA2b
	287	Bra014421	A04	558437	560132	CPVCTNSMYPPIHQCQNGHTLCSTCKNRVHNRCPTC	36	HCa	ATL6-like
	288	Bra014424	A04	565372	566718	CSICLSEYASSETVGCLLICEHCFHVECIDTWLQLRSSCPIC	42	H2
	289	Bra014435	A04	629931	630455	CAVCLYEFEGDQEIRRLRNCRHIFHRSCLDRWMDHDQKTCPLC	43	H2	BRH1
	290	Bra014499	A04	1055277	1056917	CPLCLYPLFPEDGESDQMPFMKLMSCFHCFHCECIIRWWNWLHTEKEADSVNGNSGSVDKSLGNCPVC	68	H2
	291	Bra014508	A04	1092671	1093063	CAVCLQEAEEGDKMRRLTICRHCFHADCIDPWLGEMSSTCPLC	43	H2
	292	Bra014589	A04	1643535	1645205	CPVCTNLMYPPIHQCPNGHTLCSNCKARVQNTCPTC	36	HCa
	293	Bra014591	A04	1651135	1652442	CNICLDVSKEPVLTCCGHLYCWLCLFQWLNISEAKECPVC	40	HCa
	294	Bra014684	A04	2229015	2230733	CPVCKEEFELKSEAKQMPCKHVYHSDCIVPWLVQHNTCPVC	41	H2
	295	Bra014815	A04	3352434	3357958	CKRCGEWCRLPVITPCRHLLCLDCVSLDSERCTFPGC	37	HCb
	296	Bra014845	A04	3569992	3570758	CRICKSEVGYGQGLIELGCSCKGDLAFSHRQCAETWFKLKGNQVCEIC	48	v
	297	Bra014932	A07	7339914	7342213	CLICMDAPSDGICVPCGHVAGCMSCLTQIKSHASECPIC	39	HCa
	298	Bra014934	A07	7321132	7323398	CSICLDAPSEAVCVPCGHVAGCMSCLTEIKAKKWGCPVC	39	HCa
	299	Bra015067	A07	6035242	6036081	CGICFDTDFNAEQMFCVASCGHEFCVECVKRHIEVRVFEGDVHIRCPCYYYC	52	HCb
	300	Bra015086a/b	A07	5806380	5808140	CCVCLELLYKPIVLSCGHLSCFWCVHRSMSGLRVSHCPIC; CSACKELLVRPVVLNCGHVYCEGCVVDMMDQESEKIKCKEC	40; 41	HCa; HCa	presence of two RING domains, PRT1
	301	Bra015092	A07	5761618	5762241	CCVCMVRSKGAAFIPCGHTFCRLCSRELWVQRGNCPLC	38	HCa
	302	Bra015142	A07	5346238	5346723	CSVCLSNFEEDSEINKLKCGHLFHKTCLEKWIDYWNITCPLC	42	H2
	303	Bra015160	A07	5145236	5148351	CTACTFTLDIPAVHFMCMHSFHQRCLGDNETECPEC	36	H2
	304	Bra015221	A07	3582657	3585448	CCICQEEYAEGDDLGTLECGHEFHKDCIKQWVMLKNLCPIC	41	H2
	305	Bra015225	A07	3510040	3511018	CAICLDQFKTGETLVHLPCTHKFHSICLLPWLDTNAYCPYC	41	H2
	306	Bra015233	A07	3425604	3426248	CSICIDDLSKTRENIIELPQCLHVFHQDCLFEWLRRQNSCPLC	43	H2
	307	Bra015262	A10	2340762	2342925	CPICLGIIRKTRTFMECLHRFCQECIDKSMRFGNHECPAC	40	HCa
	308	Bra015308	A10	2087671	2088786	CSVCLNEFQEDEKLRIIPNCCHVFHIDCIDIWLQSNANCPLC	42	H2	ATL family member
	309	Bra015349	A10	1862605	1865057	CVICLETPTIGDTIRHLPCFHKFHKDCIDPWLGRSKACPVC	41	H2
	310	Bra015389	A10	1665848	1669772	CGLCHESAEDSVVTSCSHVFCKACLIDFSASLGKVSCPTC	40	HCa
	311	Bra015392	A10	1632191	1636110	CGLCHEPAEDNVVTSCAHVFCKACLIDFSASLRKVSCPTC	40	HCa
	312	Bra015460	A10	1157877	1160540	CGICFKLLSLERSASVSCGHRVCKFCWRSHINKSINKIADVDWYGTLKCPYDIC	54	HCb	ARI12
	313	Bra015463	A10	1138842	1143350	CGICFEPFQREEVVSLACGHPFCSTCWTGYISTTINDGPGCLMLKCPEPSC	51	HCb
	314	Bra015751	A07	24311924	24312502	CAICLTEFAAGDELRVLPQCGHGFHVACIDTWLGSHSSCPSC	42	H2
	315	Bra015846	A07	23828562	23830370	CGACSKLLTERSSVANFELPIAAVLACGHVYHAECLETMTTEIEKYDPACPIC	53	H2
	316	Bra015877	A07	23674857	23675255	CNICLEMAREPIVTLCGHLFCWPCLYKWIHFHSQSKHCPVC	41	HCa
	317	Bra015887	A07	23643736	23645005	CPICSEGMDATDLSFLPCPCGFRLCLFCHKQINENDGRCPAC	42	C2
	318	Bra015894	A07	23614150	23619346	CPICHEYIFTSSSPVKALPCGHLMHSKCFKDYTCSHYTCPVC	42	H2
	319	Bra015913	A07	23523685	23525328	CTICLQDIAVGEITRGLPRCDHTFHLVCVDKWLIRHGSCPIC	42	H2
	320	Bra015952	A07	23363712	23366993	CRICFEREISVVLLPCRHRVLCRNCSEKCKKCPFC	35	HCa
	321	Bra015967	A07	23306182	23308191	CSICQEDYEAKDEVGKLRCGHRYHISCVKQWLLRKNCCPVC	41	H2
	322	Bra016067	A07	22872027	22872938	CAICLSALVKGDKARLLPKCSHSFHVECIDMWFQSHSTCPIC	42	H2	ATL3-related
	323	Bra016079	A07	22821557	22822525	CPVCLNEFQEDESLRLLPKCNHAFHISCIDTWLRSHTNCPLC	42	H2	ATL3-like
	324	Bra016082	A07	22796811	22798303	CSICHSHFTAPCQANCSHWFCGNCIMLVWRHGSTLQPCKCPLC	43	HCa
	325	Bra016093	A07	22742273	22743886	CAICLEDYSVGDKLRLLPCRHKFHAVCVDSWLTSWRTFCPVC	42	H2
	326	Bra016327	A08	17133287	17134288	CAVCLCEFSEDDKLRLLPVCSHAFHIDCIDTFEFFAAGDDGEREPAENDIRCGKR	55	H2	ATL4-like, Arg a.a. at metal ligand 8
	327	Bra016385	A08	17408455	17410120	CCVCLERVLSKPTPAERKFGILTECDHAFCIGCIRNWRSSSPSTGMDVNSTLRACPIC	58	HCa
	328	Bra016449	A08	17758058	17758651	CAICLTEFTAGDELRVLPQCGHGFHLSCIDTWLGSHSSCPSC	42	H2
	329	Bra016527	A08	18113764	18114435	CTICLEEFKSGVNVVELPCGHEFDDACIGHWFETNHICPLC	41	D
	330	Bra016557	A08	18267539	18271178	CRVCFEREISLVLLPCRHRVLCRLCSDKCKKCPAC	35	HCa
	331	Bra016574	A08	18347075	18348905	CSICQDEYERECQVGKLECGHSFHVQCVKQWLSRKNACPVC	41	H2
	332	Bra016759	A08	19064134	19066145	CCICLSAYEDGTELRELPCGHHFHCSCVDKWLYINATCPLC	41	H2
	333	Bra016770	A08	19111166	19117127	CGVCKRKILTMTGDFRMAQSYFSAGPLAPFYVFPCGHSFHAQCLITHVTSCAHEEQAEHILDLQKQLTLLGSEPPRNINGNRSDEPITSTTTADKLRSELDDAIASECPFC	111	H2
	334	Bra016801	A08	19278480	19281873	CHQCFKGERRFLFICTFCEEKLYCFPCIKKWYPHLSHDDVIEKCPFC	47	C2
	335	Bra016880	A04	17873493	17874089	CAVCLSVFEEQDTARELPNCRHVFHVDCIDTWLTTCSTCPVC	42	H2
	336	Bra016881	A04	17871648	17872226	CAVCLSLLEEKDTARMLPNCKHVFHVTCIDTWLTTCSTCPVC	42	H2
	337	Bra016898	A04	17810919	17812258	CLACTNLMYPPIFQCPNGHTLCSTCKLKVHNTCPTC	36	HCa
	338	Bra016972	A04	17430135	17436277	CPICHETLRNQKMVFQCGHSTCCFFSMTERGSVHETMRKWVMCPIC	46	S/T
	339	Bra017091	A04	16765025	16766288	CPICLENLTHRRAAVIPSCRHGYCLGCIRKWSGLKRSCPLC	41	HCa
	340	Bra017094	A04	16736325	16740539	CAICLETVFNPYALKCGHIYCKACACSSASVMIFQGVKAAPQCSKCPIC	49	HCa
	341	Bra017177	A04	16292451	16293302	CTVCKSVLADGEEIRQLSACKHEFHVSCIEEWLQTRSNCPNC	42	H2	ATL family member
	342	Bra017205	A04	16158309	16160641	CAICLAEYKEGEELGELKGCGHDYHGGCIKKWLSLKNSCPIC	42	H2
	343	Bra017280	A04	15670875	15671420	CSICLGDYKGNHLLRQLPDCNHLFHLKCIDTWLRLNPTCPVC	42	H2
	344	Bra017320	A04	15491121	15492131	CAICLAEFSDEDTVRLITVCRHGFHSTCIDSWFESHKTCPVC	42	H2	ATL6-like
	345	Bra017465	A09	13513069	13513515	CIVCLSTLKTGEQVRKLDCRHVFHKQCLEGWIQHLNFNCPLC	42	H2	RHA2b
	346	Bra017511	A09	13237708	13238889	CRICRRRAATVLALPCRHLVLCKGCDGSVRVCPLC	35	HCa
	347	Bra017535	A09	12978071	12978916	CAICLLEFEEEHVLLRLLTTCYHVFHQECIDRWLESNKTCPVC	43	H2	ATL6-like
	348	Bra017614	A03	29372824	29374001	CPICFSSFTVPCRGNCGHWYCGSCILQYWNYAAVSKPCKCPMC	43	HCa
	349	Bra017626	A03	29449994	29453224	CRICRNPGDADNPLRYPCACSGSIKFVHEDCLLQWLSFSKARHCEVC	47	v
	350	Bra017691	A03	29850010	29850800	CLNCGLNGETRVLFLPCRHLCCCTGCEDGLVLCPIC	36	HCa
	351	Bra017713	A03	30000941	30001513	CAICLTEFSDGEEIRILPLCSHAFHVACIDKWLTSRSSCPSC	42	H2
	352	Bra017732	A03	30154182	30155101	CSVCLQDFQLGETVRSLPHCHHMFHLPCIDNWLLRHGSCPMC	42	H2
	353	Bra017859	A03	31095571	31097469	CGICLQSAKAGRGTAIFTAECSHTFHFPCVASRAGDLTLLAACPVC	46	H2
	354	Bra017935	A06	8655831	8658873	CPVCLQSYDGESTLPRVLSCGHTACEECLTNIPKKFPDTIRCPAC	45	HCa
	355	Bra018086	A06	9841306	9842402	CPICYEDLDLTDSNFLPCPCGFRLCLFCHKTICDGDGRCPGC	42	C2
	356	Bra018091	A06	9854380	9856705	CLICLEEFQIGHEVRGLPCAHNFHVECIDQWLRLNVKCPRC	41	H2
	357	Bra018136	A06	10219766	10221350	CRICQEEDITNNLETPCACNGSLKYAHRKCVQRWCNEKGDIICEIC	46	v
	358	Bra018162	A06	10449462	10451011	CGICMEMNSMVVLPNCTHSLCIKCYRDWHGRSESCPFC	38	HCa
	359	Bra018221	A06	10927342	10928779	CEYAIELHEDLLEDDDLDFGVVCLCGHTFCWSCTLESHRPVTCNDASVWFSSTLDTLKSNAWLLENTKRCPNC	73	HCa	Ala a.a. at metal ligand 2
	360	Bra018266	A05	7017061	7018134	CPICCVPLTSNIFQCDNGHIACPTCCNKLRNKCPSC	36	HCa
	361	Bra018414	A05	8108197	8110146	CRICLENDSDLLGDELISPCMCKGTQQFVHRSCLDHWRSVKEGFAFSHCTTC	52	v
	362	Bra018428	A05	8176171	8177353	CKMCHGKEVSVLVVPCRHLSLCKECDVFTGFCPVC	35	HCa
	363	Bra018584	A06	3130713	3131561	CPACYTHVSRPHKLEVRSGCFHLICFTCIRDCVSSQLARGDTVLCPYPGC	50	HCb
	364	Bra018644	A06	2832560	2837885	CCMCFDPVSIRGDTVVVFFCCHAYHMTCLMDAAFSDSNIKTAAKGSSGYGYGYDNGVEEEDTEDEEEDDSNDGDRSGRSRLRCILC	86	H2	VSP1 homolog
	365	Bra018663	A06	2736537	2747451	CAICLDEIVKGDGKAIFTAECSHTFHFDCITTNVKHGNKICPLC	44	H2
	366	Bra018733	A06	2277886	2278581	CTICLEEFKNGGRVVPLACGHEFDEECIVKWLETSHVCPLC	41	D
	367	Bra018734	A06	2271515	2272186	CTICLEEFKNGGTVVPLPCGHEFDEECIVKWLETSHVCPLC	41	D
	368	Bra018777	A06	2047761	2048438	CVICLSDFVSGEKLRLLPNCNHGFHVRCIDKWLQQHLTCPSC	42	H2
	369	Bra018779	A06	2035199	2035849	CVICLSDFVSGEKLRLLPKCNHGFHVHCIDKWLQQHLTCPSC	42	H2
	370	Bra018780	A06	2031980	2032642	CVICLSDFVSGEKLRLLPKCNHGFHVCCIDKWLQQHLTCPKC	42	H2
	371	Bra018781	A06	2024323	2024967	CAICLSEFVSEERVKLLPTCHHGFHVRCIDKWLSSHSSCPTC	42	H2
	372	Bra018847	A06	1636969	1640998	CRACNDPPEAPVITLCGHIFCYQCVSEYITGDENSCPVC	39	HCa
	373	Bra019006	A06	789485	790015	CAICLSGYVVNEECRVFPVCRHMYHAVCIDAWLKNHLTCPTC	42	H2
	374	Bra019048	A03	26599475	26600176	CNICLDTALDPVVTLCGHLFCWPCIYKWLHVQLSSLSTDHHRRNNCPVC	49	HCa
	375	Bra019109	A03	26323968	26324936	CSVCLDEFDKGCEAKEMPCKHKFHIRCIVPWLELHSSCPVC	41	H2
	376	Bra019181	A03	25860551	25863882	CAICREPMAKAKRLHCNHLFHLGCLRSWLDQGLNEVYSCPTC	42	H2
	377	Bra019242	A03	25553816	25554407	CVICFEERRNCFFVPCGHSATCKGCALRIMSEENKVCPIC	40	HCa
	378	Bra019252	A03	25460224	25461298	CCVCLGEFELKEELVEMPSCKHIFHLDCIHLWLYSHTTCPLC	42	H2
	379	Bra019304	A03	25104717	25108027	CPICLEEYETENPRLLTKCRHDFHLACILEWMERSESCPVC	41	H2
	380	Bra019382	A03	24565128	24566249	CAVCTEVFEAGAEGREMPCKHIFHGDCIVPWLSIRNSCPVC	41	H2
	381	Bra019391	A03	24529596	24530189	CCVCMGRKRGAAFIPCGHTFCRVCSRELWLNRGSCPLC	38	HCa
	382	Bra019499	A06	12610705	12611199	CVVCQMEFEEGESLVVLRLCNHPYHSECITKWLQTKKVCPIC	42	H2
	383	Bra019507	A06	12759041	12760748	CRICQEEDTIQNLEAPCACNGSLKYAHRKCVQRWCNEKGDITCEIC	46	v
	384	Bra019672	A06	5097441	5098040	CPICLDEWSEGDVAAEMPCKHRFHSKCVEEWLGRQATCPLC	41	H2
	385	Bra019673	A06	5094603	5095700	CGLCNRYISQKPPCGSRSIVRNQDMPVTGVLPCQHVFHAECLDQSTPKAHRNDPPCPVC	59	H2
	386	Bra019769	A06	4527376	4533426	CGVCKRKILTMTGDFRMAQGYSSSGPLAPFYVFPCGHSFHAQCLITHVTSCAHEEQAEHILDLQKQLTLLGSETRRDMNGNRSDEPITSTTTADKLRSELDDAIASECPFC	111	H2
	387	Bra019784	A06	4429677	4431309	CCICLCAYEDGSELRELPCGHHFHCSCVDKWLYINATCPLC	41	H2
	388	Bra019817	A06	4278062	4279439	CGICLETCTKMVLPNCCHSMCIKCYRNWNLKSQSCPFC	38	HCa
	389	Bra019910	A06	3767425	3768635	CRMCNAREVSVLLVPCRHLSLCKECDVFTGVCPVC	35	HCa
	390	Bra019945	A06	3577530	3578237	CSICLEDLSCGGGPGGVPSRMPCSHVFHIRCLLKWFSRKSTCPMC	45	H2
	391	Bra020111	A02	4058133	4059037	CAICRNHIMDLCIECQANQASATSEECTVAWGVCNHAFHFHCISRWLKTRQVCPLD	56	H2	Rbx1a, Asp a.a. at metal ligand 8
	392	Bra020133	A02	4165916	4166425	CAVCLGDLEDGDEVRELRNCSHVFHRECIDRWLDYECCGGDGNEGEEDNHRTCPLC	56	H2
	393	Bra020167	A02	4344358	4346439	SICLEVFCDSDPSTLTSCKHEYHLQCILEWCQRSSQCPMC	40	H2	RHF2a
	394	Bra020183	A02	4413678	4414466	CVICTEEMFLAEEATSMPCCSHVFHSSCIEKWFQVGNKCPLC	42	H2
	395	Bra020234	A02	4693601	4697285	CAICLTAMKAGQGHAIFTAECSHSFHFHCITTNVKHGNQICPVC	44	H2
	396	Bra020240	A10	9407066	9409208	CRICLVDLCEGGETLKMECSCKGELALAHKDCALKWFTIKGNKTCEVC	48	v
	397	Bra020313	A02	5136201	5137370	CAVCTEVFEAETEAREMPCKHIFHEDCIVPWLSIRNSCPVC	41	H2
	398	Bra020410	A02	5557472	5557973	CDLCDRDLASDPERPNASLRSLQEACVLACGHVYHFKCLRGTTLDLDNPSCILC	54	H2
	399	Bra020414	A02	5580895	5583159	CAVCLERKCTVAADGCGHEFCTNCALYLSTTNITSSKTSQATPGSVPCPLC	51	HCa
	400	Bra020415	A02	5586593	5587458	CAVCLERKCTVAADGCGHEFCTNWELYLSTTNRTSSKTPQATPGSDPCPLC	51	HCa	Trp a.a. at metal ligand 6
	401	Bra020455a/b	A02	5838250	5839205	CIICLDDVDSDLMFYVERCGHRFCINCVKQHINVKLVDGKIPNCPHHGC; CPKCYHMVGRSYGCNRITCRCGNAFCYKCGYLWNRGIHGDCNQD	49; 44	HCb; C2	presence of two RING domains, Asp a.a. at metal ligand 8 of the second RING domain
	402	Bra020457	A02	5840146	5841103	CKICLDDVDSDLMFYVERCGHRFCINCVKQHINVKLVDGKIPNCPHHGC	49	HCb
	403	Bra020507	A02	24366329	24368180	CPICFEYLFESRNDVTVLPCGHTIHQKCLEEMREHYQYACPLC	43	H2
	404	Bra020554	A05	24065601	24067143	CPDCKLPGDDCPLIWGACNHSFHLHCILKWVNSQTSQAHCPMC	43	H2
	405	Bra020591	A02	23854541	23855686	CAICLNEFEDDETLRLLPKCDHVFHPHCIDAWLKSHVTCPVC	42	H2	ATL6-like
	406	Bra020684	A02	23217156	23217863	CPICMCPFTEEMSTKCGHIFCKGCIKMAISKQGKCPTC	38	HCa
	407	Bra020758	A05	24008281	24010838	CRICLDECEEGNTLKMECSCKGDLRLVHEACAIKWFSTKGTRTCDVC	47	v
	408	Bra020773	A05	24065601	24067143	CVICMTEAKDTAVLPCRHLCMCSDCAKELRLQSNKCPIC	39	HCa
	409	Bra020883	A08	10667931	10672189	CPICLSLFNSAVSLTCNHVFCNACIVKSMKVDATCPVC	38	HCa
	410	Bra021061	A08	9330222	9330677	CIICLSEFKDGDTLRVLDRCKHGFHVHCIQQWFSSNRSCPTC	42	H2
	411	Bra021160	A01	22825273	22826803	CIICREEMTTAKKLICGHLFHVHCLRSWLERQQTCPTC	38	H2
	412	Bra021193	A01	22609129	22609581	CAVCLSEFEEGESGRVLPGCKHAFHVECIDMWFHSHSTCPLC	42	H2	ATL2
	413	Bra021195	A01	22606477	22607295	CAVCLSEFEEGESGRVLPGCKHAFHVECIDMWFHSHSTCPLC	42	H2	ATL2
	414	Bra021196	A01	22601043	22601798	CPVCLSEFEEGESGRVLPGCKHAFHVECIDMWFHSHSTCPLC	42	H2	ATL2
	415	Bra021280	A01	21970127	21970687	CPICLEHLNGGLGYIRLRNCMHKFHSRCIDKWLFKCARCPLC	42	H2
	416	Bra021354	A01	26275412	26276425	CSVCLCEFQENERLRLLPECNHAFHVACIDTWLKSHSNCPLC	42	H2
	417	Bra021404	A04	19175665	19176336	CSVCLSEFEEEDQGRILPKCGHAFHVDCIDTWFRSRSTCPLC	42	H2	ATL family member
	418	Bra021467	A01	26598976	26600148	CAVCKDEMVLEEEVKRLPCRHLYHGECITPWLGIRNTCPVC	41	H2
	419	Bra021618	A04	13563815	13564294	CTVCLFDFAYDDKVRQLPNCRHVFHKRCMDRWIVDCRKITCPIC	44	H2
	420	Bra021697	A04	14042960	14043529	CAICHNELGASGELNTLVCNHSYHHECIIGWVKMNLTCPVC	41	H2
	421	Bra021726	A04	14229488	14232685	CGICFDPYPPEKIASVSCGHPFCTTCWTGYISTTINDGPGCLMLRCPDPSC	51	HCb	ARI7
	422	Bra021742a/b	A04	14306285	14308086	CGICFESYFQKDIATVSCGHPYCMTCWNGYITAKITGGPGCLMVTCPEPSC; CPRCKRHIEKNQGCNHMTCSAPCRFQFCWIC	51; 31	HCb; HCa	presence of two RING domains, ARI
	423	Bra021889	A04	15157170	15157631	CPVCLGLIPKNAVIKVLPNCKHMFYEECIARWLESHTTCPVC	42	D	Tyr a.a. at metal ligand 5 instead of Asp in Arabidopsis
	424	Bra022125	A02	19211328	19211918	CGICLEELNPRGEIYFDMPNCSHQFHDICISRWLRRSKTCPLC	43	H2
	425	Bra022144	A02	19335187	19335720	CAICLSEFEQGESIQVLEKCHHGFHVKCIHKWLSSRSSCPTC	42	H2
	426	Bra022174	A05	20024956	20025822	CAVCLSEFEEGESGRVLPGCKHTFHVDCIDMWFHSHSTCPLC	42	H2	ATL2
	427	Bra022310	A05	19205392	19210982	CPICCEFLFTSSEAVRALPCGHYMHSACFQAYTCSHYTCPIC	42	H2
	428	Bra022354	A05	18934993	18935634	CVICLSDFVAGERIRLLPKCNHGFHVRCIDKWLTQHITCPKC	42	H2
	429	Bra022355	A05	18931545	18932192	CAICLSEFVSGERVKLLPKCHHGFHVRCIDKWLSSHSSCPTC	42	H2
	430	Bra022370	A05	18845322	18846572	CAVCLLEFEEGDYVRTLPLCFHAFHLECIDEWLRSHPNCPLC	42	H2
	431	Bra022466	A05	18216399	18218892	CVICRLDYEDDDDLILLPCKHSYHSECINNWLKINKSCPVC	41	H2
	432	Bra022479	A02	8494348	8498822	CGICFETYLSDKLHAAACGHPFCDSCWEGYISTAINDGPGCLMLRC	46	HCb	ARI8
	433	Bra022498	A02	8402633	8404889	CIICREEMTSAKKLVCGHLFHVHCLRSWLERQNTCPTC	38	H2
	434	Bra022630	A02	7400861	7403916	CSICLSEYEPKEILKTIPPCQHCFHADCIDEWLKLNGTCPVC	42	H2
	435	Bra022845	A03	7382997	7387297	CGICFDSYPPEKFVSVSCGHPFCTTCWTGYITTTINDGPGCLMLRCPDPSC	51	HCb	ARI7
	436	Bra022849	A03	7401264	7401752	CPICCKEFGTEGDINSLNCEHSYHHHCILDWVKKSLTCPYC	41	H2
	437	Bra022858	A03	7429202	7430504	CPVCCHALTNPIFQCDNGHIACSACCINMRNKCPSC	36	HCa
	438	Bra022865a/b	A03	7472890	7474576	CGICFDSYTQKEVTTLSCGHPYCNVCWTGYITTTINDGPGCLTVKC; CEYAIDFASGSRSEHYDVSCLCSYEFCWNCGEDAHRPVDCDTVSKWISKNTDESENTNWILANTKPCPNC	46; 70	HCb; C2	presence of two RING domains, ARI, Ala a.a. at metal ligand 2 of the second RING domain
	439	Bra022967	A03	8011427	8012053	CRICHFGSDQTPDRVSGKSVSVDLIEIGCKCKNELGLAHFHCAEAWFKLRGNSVCEIC	58	v
	440	Bra023041	A03	8357240	8357767	CPICLGDYKGNHLLRQLPDCKHLFHLKCIDTWLRLNPTCPVC	42	H2
	441	Bra023042	A03	8362406	8362876	CHICLGDFKGNHMLRQLPDCNHLFHLKCVDTWLRQNPTCPVC	42	H2
	442	Bra023101	A03	8706822	8709044	CAICLEEYVEGEELGELKGCGHDYHGGCIKKWLSMKNSCPIC	42	H2
	443	Bra023148	A09	21302431	21304932	CCVCDETQVEAVLYMCGHMCTCLKCANELHWSGGKCPIC	39	HCa
	444	Bra023261	A09	20188522	20189058	CSICLLEFMDDDTMRLISTCNHVFHTICIDLWFESHKTCPVC	42	H2
	445	Bra023274	A09	20101205	20103621	CIICMKDEVSVVFLPCAHQVVCGSCSDNFFSSNNGGGGKVTCPCC	45	HCa
	446	Bra023282	A09	20015303	20015971	CKGCRTREATVVMLPCRHLSICPECDRTALACPLC	35	HCa
	447	Bra023338	A02	1889636	1891294	CGICFDKFRRKKIVPVVCGHTFCSTCWNGYITTAINDGSGCLMQKCPEPSC	51	HCb
	448	Bra023465	A02	2444391	2446859	CPICLSNPKDMAFGCGHQTCCECGPDLQVCPIC	33	HCa
	449	Bra023539	A02	2808689	2809882	CAICKDEIVVEEKVKRLPCRHYYHKECIVPWLGIRNTCPVC	41	H2
	450	Bra023691	A02	3532450	3534281	CRICLDVCEEGNTLKMECSCKGDLRLVHEHCAIKWFSTKGTRICDVC	47	v
	451	Bra023814	A01	19336831	19337355	CSACLNEFHVNETVRVIPHCFHLFHVDCVDPKNVSCPLC	39	H2
	452	Bra023832	A01	19435536	19435844	CIVCFGNYSQHNNLCILTCGHSFHFACIDQWIRRDISCPIC	41	H2
	453	Bra023952	A03	28661459	28666059	CQICGDNAGLTETGDLFVACNECAFPVCRPCYEYDRKDGTQCCPQC	46	C2
	454	Bra024007	A03	28320802	28322544	CSICQEEYTIGDEVGRLHCEHAYHLKCVQEWLRMKSWCPIC	41	H2
	455	Bra024009	A03	28303587	28305460	CSICQEEYTIGDEVGRLHCEHTYHLKCVQEWLRMKSWCPIC	41	H2
	456	Bra024081	A03	27801213	27802550	CAVCLCEFETEDKLRLLPKCSHAFHVDCIDTWLLSHSTCPLC	42	H2
	457	Bra024178	A03	27143809	27145071	CSVCLSKFESVEILRLLPKCRHAFHIGCIDQWLEEHATCPLC	42	H2
	458	Bra024213	A03	26887276	26887866	CNICLDQVRDPVVTLCGHLFCWPCIYKWTHCTNNTRQRVDQYDKKESSKCPVC	53	HCa
	459	Bra024254	A06	15181510	15183381	CPICLTKPKDMAFSCGHTTCKECGVVVKTCPMC	33	HCa
	460	Bra024324	A06	15583116	15588039	CKICRDEIELTVDGEPFVACNECAFPVCRPCYEYERREGNQACPQC	46	C2
	461	Bra024408	A06	16207300	16209515	CGICLQRLNSGQINSTAIFTAECSHSFHLSCAVKLDGKRCPFC	43	H2
	462	Bra024491	A06	16807337	16808233	CSICLQDYQRGEIVRILPSCRHMFHLPCIDSWFLEHRSCPLC	42	H2
	463	Bra024512	A06	16956914	16957477	CAICLSDFADGEEIRVLPLCGHSFHVECIDKWLVSRSSCPSC	42	H2
	464	Bra024529	A09	25810120	25811663	CAICLEDYSVGEKLRVLPCCHKFHATCVDVWLTSWRTFCPVC	42	H2
	465	Bra024628	A09	25159825	25160925	CAVCLCEFSEDDKLRLLPICSHAFHIDCIDTWLLSNSTCPLC	42	H2	ATL4-like
	466	Bra024797	A06	22415760	22417473	CRICQDECPIKTLESPCACSGSLKYAHRKCVQRWCNEKGNIICEIC	46	v
	467	Bra024853	A06	22782597	22783995	CCICLSSYEDGAELHTLPCNHHFHFNCIVKWLKMKATCPLC	41	H2	RIE1
	468	Bra024893	A06	23084838	23085951	CRICHDEDLDSNMETPCSCSGSLKYAHRRCVQRWCNEKGNTNCEIC	46	v
	469	Bra024902	A06	23128012	23128467	CIVCLSTLKTGEEVRKLDCRHVFHKHCLEGWLQHLNFNCPLC	42	H2	RHA2b
	470	Bra024913	A06	23165047	23166788	CAICLEPLSHCDDNSPSEATFTGQCSHSFHFSCIASNVRHGSVTCPVC	48	H2
	471	Bra024929	A06	23221106	23221645	CAICLSEFEPGESIHVLEKCHHGFHVKCIHKWLSSHSSCPTC	42	H2
	472	Bra024967	A06	23383909	23384729	CRICWRRSATVLALPCRHLILCKGCDGSVRVCPLC	35	HCa
	473	Bra025008	A06	23594048	23594911	CAICLLEFEEEHILLRLLTTCYHVFHQECIDRWLDSNKTCPVC	43	H2	At5g46650
	474	Bra025085	A06	24009101	24010960	CYICLVEYEEGDTIRTLPCHHEFHRTCVDKWLKEIHRVCPLC	42	H2
	475	Bra025417	A06	20572602	20573012	CAICREELTANERLSELPCSHCYHKDCISNWLSNRNTCPLC	41	H2
	476	Bra025434	A04	9115090	9116156	CPICYEPLTVPIFQCDNGHLACSSCCPKLSNKCHAC	36	HCa
	477	Bra025504	A04	8647582	8648565	CPICLEEYDMDNPKLLAKCEHHFHLACILEWMERSETCPVC	41	H2
	478	Bra025597	A04	7953771	7954856	CAVCLCEFTEKDKLRLLPTCSHAFHLNCIDTWLQSNSTCPLC	42	H2
	479	Bra025676	A06	6903289	6906942	CTVCLKLLYEPATTPCGHTFCRSCLFQSMDRGNKCPLC	38	HCa
	480	Bra025686	A06	6992096	6992749	CRICLQDFNNGGMVVTLSCGHEFDDECIVKWFETSHVCPLC	41	D
	481	Bra025698	A06	7072896	7073667	CSICHEYIFNSNSPVKALPCGHVMHSTCFQEYTCFHYTCPIC	42	H2
	482	Bra025727	A06	7242750	7243433	CNICFDLAQDPIVTLCGHLFCWPCLYKWLHLHSTSSECPVC	41	HCa
	483	Bra025846	A06	8117151	8117759	CAICLTEFSAGDELRVMPQCGHGFHLSCIDTWLGSHSSCPSC	42	H2
	484	Bra026165	A06	5499612	5500022	CVVCLSELHEGEEVRKLECGHVFHKPCLEGWLHHLHFTCPLC	42	H2	RHA2a
	485	Bra026271	A01	10067295	10067882	CNICLDQVRDPVVTLCGHLFCWPCIYKWTYSTNNTRRRVDQYDKKESPKCPVC	53	HCa
	486	Bra026301	A01	9925738	9926907	CPVCTCSMYPPIHQCHNGHTLCSTCKVRVHNRCPTC	36	HCa
	487	Bra026337	A01	9734740	9735393	CVVCLFELADGDKAKFLPSCKHWFHARCIDPWLESHATCPIC	42	H2
	488	Bra026346	A01	9683463	9684197	CNICLDTAHDPVVTLCGHLFCWPCIYKWLHVQLTSVSIDQHHSNCPVC	48	HCa
	489	Bra026420	A01	9191629	9192660	CCICLAKYKDKEEVRKLPCSHRFHVKCVDQWLRIISSCPLC	41	H2
	490	Bra026444	A01	9062844	9063959	CSVCLDEFEKGSEAKEMPCKHKFHVGCIVPWLELHSSCPVC	41	H2
	491	Bra026648a/b	A02	19634058	19634906	CAICLDDDVNADQMFTVNKCGHRFCSECVKRHIEVRLLEGSVMTCPQFRC; CGKCQHMIELSKGCVLVVCRCGHKFCYRCGANARSCTHGLGHMFPPQPQELESPPPAPPCWAQC	50; 64	HCb; HCb	presence of two RING domains
	492	Bra026840	A09	35692245	35693876	CRICQEESAIKNLESPCSCNGSLKYAHRKCVQRWCNEKGNTICEIC	46	v
	493	Bra026849	A09	35733083	35733655	CSICLEEWSEGDVAAEMPCKHEFHSKCVEEWLGRHATCPLC	41	H2
	494	Bra026851	A09	35736202	35737211	CGLCNRYISQKSPWGSRSIMRNRDMPVTGVLPCQHVFHAECLDQSTPKTHGNDPPCPVC	59	H2
	495	Bra026920	A09	36077365	36078662	CGICLETCTKMVLPNCCHSMCIKCYRNWNLKSQSCPFC	38	HCa
	496	Bra026955	A09	36221495	36223352	CCICLSAYEDGTELRELPCGHHFHCSCVDKWLYINATCPLC	41	H2
	497	Bra027034	A09	8205809	8206378	CAICHNELGASGDLNTLVCNHSYHHQCILGWIKMNLTCPVC	41	H2
	498	Bra027055	A09	8469836	8473521	CHQCLKGERITLLVCSECEETMYCLQCIRKWYPHLSEDDIVDKCPFC	47	C2
	499	Bra027282	A05	20821618	20823375	CTICQENYKNQDKIATLDCRHEYHAECLKKWLVIKNICPVC	41	H2
	500	Bra027290	A05	20865370	20869463	CWICREFVSDNAPDDRSQDFKCTQCAHKYHGVCLQERSKRREPFPETYFC	50	H2	Thr a.a. at metal ligand 7
	501	Bra027349	A05	21186708	21187184	CVVCLSNLVDGDKARVMPTCKHCFHVDCIDKWLKCNSICPVC	42	H2
	502	Bra027352	A05	21201242	21202461	CMICMDEKPSSDMFRGSVTCTHAYCTQCTIRYVASKIKENSARIKCPDVEC	51	HCb
	503	Bra027436	A05	21628735	21629664	CTVCLDDFEIGVEAKEMPCKHKFHSECLLPWLELHSSCPVC	41	H2
	504	Bra027467	A09	10998661	11000551	CCICQEEYSEGEDMGALECGHDFHSQCIKEWLKQKNLCPIC	41	H2
	505	Bra027538	A09	11631801	11634649	CPICLGIIKKTRTVMECLHRFCRECIDKSMRLGNKECPAC	40	HCa
	506	Bra027562	A09	11798912	11800058	CTICQEPYRAGDAVRTLPCDHSFHSICVDQWLISDHGDCPLC	42	H2
	507	Bra027588	A09	12015737	12016576	CKRCGERTASVLVLPCRHLCLCTVCGSALLQACPVC	36	HCa
	508	Bra027625	A09	7721246	7722750	CCICLSAYADETELRELPCGHHFHCSCVDKWLYINATCPLC	41	H2
	509	Bra027664	A09	7471576	7472070	CAVCLYDFENDDEIRRLTNCRHIFHKECLDRWIMDYSQMTCPLC	44	H2	BRH1-like
	510	Bra027667	A09	7457199	7459073	CVICLEHNYNAVFVPCGHMCCCTACSSHLTSCPLC	35	HCa
	511	Bra027782	A09	6647201	6647707	CAVCLYDFENHDEIRRLTNCRHIFHKGCLDRWMMDYNQITCPLC	44	H2	BRH1-like
	512	Bra028004	A09	19544595	19545579	CSVCLGDYQADDKLQQIPACGHTFHMDCIDLWLTSHTSCPLC	42	H2
	513	Bra028075	A09	18651075	18652136	CAICLNEFDDGEELRLMPACSHAFHAPCIDVWLSSRSTCPVC	42	H2
	514	Bra028093	A07	1206539	1207765	CPVCLCEFEADDKLRLLPKCSHAFHVDCIDTWLLSHSTCPLC	42	H2
	515	Bra028138	A04	6409436	6410113	CSICIEDLSKSQQSIIEMPNCLHMFHQNCLFEWLGRKNSCPLC	43	H2
	516	Bra028140	A04	6417709	6418341	CSICIEDFSVSHENIIWMPQCKHVFHQGCLFEWLSRQNSCPLC	43	H2
	517	Bra028153	A04	6562763	6563296	CPICFEAFTIPIFQCENGHLACSSCCPKISNKCPTC	36	HCa
	518	Bra028173	A04	6731196	6732173	CTVCMEDFVPGGEATELPCKHIYHKNCITPWLRLHNSCPIC	41	H2
	519	Bra028213	A04	7095520	7096531	CPTCLDDYTPENPKIITKCSHHFHLSCIYEWMERSETCPVC	41	H2
	520	Bra028364	A01	18015066	18015914	CKRCGERTASVLVLPCRHLCLCTVCGSALLQSCPVC	36	HCa
	521	Bra028395	A07	13725521	13726576	CPICCEPLKAPIFQCDNGHLACSVCCTKVRNICPSC	36	HCa
	522	Bra028398	A07	13730648	13731838	CRICHDEDEDSNMDTPCSCSGTLKFAHHQCIQRWCNEKGDTLCEIC	46	v
	523	Bra028419	A07	13890499	13892483	CVICVDASAEVACVPCGHVAGCISCLKEIKNKKLGCPIC	39	HCa
	524	Bra028453	A07	14099320	14100360	CAVCLCEFTERDKLRLLPMCSHAFHLTCIDTWLQSNSTCPLC	42	H2
	525	Bra028464	A07	14185118	14185872	CAICLEDLLVGSAASTLPCQHHFHTGCILEWLKNSRFCPTC	41	H2
	526	Bra028646	A02	1332741	1334168	CPDCDDYAIKRHDEVPSEDFDVVCLCGHIFCWSCQLESHRPVTCNNASFWLNELLYKSRNLARTAKRIKHCPEC	74	HCa
	527	Bra028731	A02	951987	952580	CSICLADYKKTDMIRVLPDCNHLFHDKCVDPWLKLHPTCPVC	42	H2	ATL6-like
	528	Bra028747	A02	866748	872584	CRICHMSLDSVNLESGVPIELGCSCKNDLAAAHKHCAETWFKIKGNKICEVC	52	v
	529	Bra028768	A02	752670	757191	CQICSDNVGKTVDGDRFVACDICGFPVCRPCYEYERKHGNQSCPQC	46	C2
	530	Bra028834	A02	449088	452225	CLICMEVWTNGGDHQVCCLPCGHLYGFSCIKKWLKQPRSAGKCPQC	46	G
	531	Bra028846	A02	386116	387084	CVVCLSELRDTIVLPCRHMCMCSGCAKALRFQKNECPVC	39	HCa
	532	Bra028847	A02	380618	382397	CRICMVELGEDSEAFKMECMCKGELALSHKACTIKWFTIKGNITCDVC	48	v
	533	Bra028866	A02	311344	312162	CVICKEEMGEGRDVCEMPCQHLFHWKCILPWLSKRNTCPFC	41	H2
	534	Bra028915	A02	39568	40026	CAICLGEFADGEKVRVLPPCNHSFHMSCIDTWLVSHSSCPNC	42	H2
	535	Bra028935	A03	5483231	5490806	CSVCLDEFERGVEAKEMPCKHKFHVKCIVPWLEIHSSCPVC	41	H2
	536	Bra028950	A03	5568937	5570011	CCICLAKYKDKEEVRKLPCSHKFHLKCVDQWLRIISCCPLC	41	H2
	537	Bra029202	A02	26017558	26018837	CRVCHSAESDKRGDAALGFLGITLKTNADETVDDNVSKSTETDIEMGILQQHQDPLLELGCSCKNELALVHYACALKWFLNHGSTVCEIC	90	v
	538	Bra029238	A02	25852257	25853272	CPICYEDLDSTDASFFPCPCGFKLCLFCHKTIYDGDGRCPGC	42	C2
	539	Bra029259	A02	25724550	25726186	CRICQEEDSVKNLESPCSCSGSLKYAHRKCVQRWCNEKGDTICEIC	46	v
	540	Bra029441	A09	17282296	17282964	CSICLDNLVSDKHGVSTRMTCSHVFHEKCLLVWFQRKNTCPLC	43	H2
	541	Bra029442	A09	17283925	17284572	CSICLDNLVVSGRSNSKRGIPTRMTCSHVFHDGCLLEWLQRKNTCPLC	48	H2
	542	Bra029597	A05	23809459	23812937	CRICRSPEEPGNPLRYPCLCRGSIKFVHQDCLRTWLIRRGNNKCEVC	47	v
	543	Bra029623	A05	23670797	23671441	CCVCHVYIKGATFAPCGHTFCKLCSKELMAQKGHCPVC	38	HCa
	544	Bra029631	A05	23629041	23631805	CPICMCPFTEEVSTKCGHIFCKKCIKLAVSVQAKCPTC	38	HCa
	545	Bra029664	A05	23489111	23496298	CHQCQRNDNGEVVRCQNCCDRKRYCHKCLETWYPRIPHEDIAKKCPFC	48	C2
	546	Bra029725	A05	23237760	23238797	CMICMDEKSPSDMFRGNCTHSYCTECTVRYVETKIGENVAGIKCPDVDC	49	HCb
	547	Bra029786	A05	23008707	23010932	CRICLVELGEDSEAFKMECMCRGELALAHKECTIKWFTIKGNRTCDVC	48	v
	548	Bra029787	A05	23003016	23005522	CRICMVELGEDSEAFKMECMCRGELALAHKECTIKWFTIKGNRTCDVC	48	v
	549	Bra029788	A05	22999334	23000732	CVICLSEPRDTTVLPCRHMCMCSGCAKVLRFQTNRCPIC	39	HCa
	550	Bra029846	A05	22739021	22742258	CCVCCDTDIDALLYRCGHMCTCSNCGNELVRTGGKCPLC	39	HCa
	551	Bra029869	A05	22654532	22655128	CPVCQDRFEMGSSARKMPCRHIYHSECIVPWLFQHNSCPVC	41	H2
	552	Bra029874	A05	22640393	22645189	CQICTENVGRAENGYPFVACDVCSFSVCRPCYEYERRYGNQSCPQC	46	C2
	553	Bra030136	A09	8492351	8493079	CAVCKDAMVMSEIGKKLPCGHFYHDNCILPWLETRNSCPVC	41	H2
	554	Bra030218	A04	10256973	10258991	CGICSQSVKPGQGTAIFTAECSHTFHFPCVTSRAAADHNRLVTCPVC	47	H2
	555	Bra030264	A04	9870594	9872409	CRICLETDGRDFIAPCKCKGTSKYVHRDCLDHWRAIKEGFAFAHCTTC	48	v
	556	Bra030408	A05	11031781	11032110	CSICLEEYEDDHEIMRLNKCGHIFHHFCMDSWLARHRSCPNC	42	H2
	557	Bra030491	A05	11955353	11956610	CRICLDVGGEDLIGPCNCKGTQKYVHRSCLDNWRSTKEGFAFSHCTEC	48	v
	558	Bra030505	A08	20762370	20765619	CRICHEEEPESYFEAPCSCSGTLKFAHRDCIQRWCDEKGNTICEIC	46	v
	559	Bra030604	A08	20371194	20374946	CGLCHEPAEDNVVTSCEHVFCKACLIDFAASLGEVSCPTC	40	HCa
	560	Bra030712	A08	19921723	19923745	CAICLDEIRKEDGKAIFTAECSHSFHFDCITSNVKHGNRICPLC	44	H2
	561	Bra030754	A08	19714267	19718163	CHHCLRKDRERIISCLKCNQRAFCDACITTQYSDIPLEEVEKVCPAC	47	C2
	562	Bra030854	A08	317652	318590	CSVCLDEFEIGVEAKEMPCEHKFHGECLLPWLELHSSCPVC	41	H2
	563	Bra030874	A08	426414	431087	CGVCFDRPKEVVIMKCFHLFCKQCIQRSLEIRHRKCPGC	39	HCa
	564	Bra030900	A08	666835	668678	CVICVTRRRIPAFIPCGHVVCCRYCALTVERGLNPKCPVC	40	HCa
	565	Bra030982	A09	34880912	34881346	CPICWEEFGTELDINSLSCNHTYHHHCISNWVEKTLTCPYC	41	H2
	566	Bra030987	A09	34845827	34846354	CSICLSPFKPEDRLRHLPLCSHAFHLDCISTWLISNKTCPLC	42	H2
	567	Bra031030	A09	34608843	34612223	CRVCFEKEISLVLLPCRHRVLCRICSDKCTKCPIC	35	HCa
	568	Bra031038	A09	34568394	34571857	CTVCLKLLYDPATTPCGHTFCRSCLFQSMDRGNKCPLC	38	HCa
	569	Bra031056	A09	34458734	34464714	CPICHEYIFTSNSPAKALPCGHVMHSACFQEYTCSHYTCPIC	42	H2
	570	Bra031184	A09	33861370	33867964	CKVCFESPTATILLPCRHFCLCKCCSLACSECPIC	35	HCa
	571	Bra031193	A09	33812920	33814496	CGACSRPLSQKSLLSSQKIFATNELSVAAILACGHVYHSECLEQMTPEADKFDPQCPVC	59	H2
	572	Bra031225	A09	33664923	33669425	CCICYAGDANAVLVPCSHRSCYGCITRHLLNCQRC	35	HCa
	573	Bra031231	A09	33638426	33640373	CRICLESDGRDFIAPCKCKGTSKYVHRDCLDHWRAIKEGFAFAHCTTC	48	v
	574	Bra031418	A01	17459920	17461244	CPSCKVTLTNTMSLVALSSCGHVFCKKCGEKFMPVDKVCLVC	42	HCa
	575	Bra031420	A01	17449948	17451272	CPSCKVTLTNTMSLVALSSCGHVFCKKCGEKFMPVDKVCLVC	42	HCa
	576	Bra031441	A01	17251957	17252466	CSACMNEFHVNETVRVIPHCFHLFHIDCVDPKNVNCPLC	39	H2
	577	Bra031452	A01	17166656	17171527	CGICNDSPEDAVVSVCGHVFCKQCFYECFTGDDNLCPIANC	41	HCb
	578	Bra031495	A01	16829795	16830973	CKSCNVKEVSVLLVPCRHLSLCKDCDVFTGFCPVC	35	HCa
	579	Bra031736	A09	36754001	36755687	CRICLENDCELLGDELISPCMCKGTQQLVHRSCLDHWRSVKEGFAFSHCTTC	52	v
	580	Bra031849	A02	26595090	26597434	CGICLQRVHSDQINSTAIFTAECSHSFHLSCAVRLQDKRCPFC	43	H2
	581	Bra031904	A02	26280930	26286423	CEICRDEIESTVDGEPFVACNECAFPVCRPCYEYERREGNQACPQC	46	C2
	582	Bra031942	A02	26085658	26087583	CPICLTNPKDMAFSCGHTTCKECGVVVKICPMC	33	HCa
	583	Bra032048	A04	11610569	11611327	CPICFHPLTIPIFQCDNGHIVCSTCCEKLSQKCATC	36	HCa
	584	Bra032086	A04	11347905	11348537	CAICLEDMSEEESEQVLCQPPECLHMFHEDCLTNWLDRHDSCPLC	45	H2
	585	Bra032145	A04	10971355	10972038	CNICFELAQDPIVTLCGHLFCWPCLYRWLHHHSHSQECPVC	41	HCa
	586	Bra032514	A09	38161914	38163011	CSVCLNEFQEDEKLRIIPNCCHVFHIDCIDIWLQGNANCPLC	42	H2	ATL family member
	587	Bra032532	A09	38240645	38245969	CPLCLKLLNQPVLLPCDHIFCDSCIHESSQVESGCPVC	38	HCa
	588	Bra032581	A09	38480101	38481894	CSICLDTVFDPISLTCGHIYCYMCACSAASVNVVDGLKAADPSEKCPLC	49	HCa
	589	Bra032793	A09	23914745	23916502	CPICLVKTKNMAFNCGHQTCDECGEAIQTCPIC	33	HCa
	590	Bra032944	A02	21718378	21721834	CPICLEYPLCPQITSCGHIFCFPCVLQYLLIGEDNHKAECFKRCPLC	47	HCa
	591	Bra033002	A02	22113716	22115180	CAICLEICFEPSTTTCGHSFCKKCLRSAADKCGRKCPKC	39	HCa
	592	Bra033024	A02	22239455	22241035	CDICMEDDLPSHAMTGMECGHSFCNDCWKEHFTIKINEGQSKRIACMAHKC	51	HCb	ARI3
	593	Bra033065	A02	22519827	22523309	CFWCNKSMLLWANFPCRHKLWCSSCKHKIAESAGDHHRCVIC	42	HCa
	594	Bra033093	A02	22635187	22635915	CPICWESFNIVENVPYVLWCGHTMCKNCILGLQWAIVKLPTHPVQLPLFISCPWC	55	HCa
	595	Bra033193	A02	17161386	17163236	CSVCLGDYQANEKLQQIPPCGHTFHMDCIDLWLTLHTTCPLC	42	H2
	596	Bra033268	A10	3238963	3240160	CFICRESFVDPVVTKCKHYFCEHCALKHHTKNKKCFVC	38	HCa
	597	Bra033335	A10	2823023	2834213	CRICHEEEEAESYFEAPCSCSGTVKFAHRDCIQRWCDEKGNTICEIC	47	v
	598	Bra033353	A10	2755423	2757050	CSICLDTVFDPISLTCGHIYCYMCACSAASVNVVDGLKTADPSEKCPLC	49	HCa
	599	Bra033393	A10	2557019	2558097	CVMCLSEEMSVIFLPCAHQVLCFTCNQLHEKEGMKDCPSC	40	HCa
	600	Bra033597	A06	25000006	25007288	CKVCFESPTAAFLPPCRHFCLCKSCSLACSECPIC	35	HCa
	601	Bra033599	A06	24989919	24991391	CAACARPLSEKSLWSRQNIFMTNELSVSAVLACGHVYHGDCLEQMTPEVDKFDPSCPIC	59	H2
	602	Bra033652	A06	24734481	24736695	CCICQEEYTEGDDMGTLECGHEFHSQCIKEWLKQKNLCPIC	41	H2
	603	Bra033680	A06	24602608	24603702	CSVCLNEFQEEEKLRIIPHCSHLFHIDCIDIWLQNNANCPLC	42	H2	ATL4-like
	604	Bra033682	A06	24589342	24594016	CPICLESADDPILTPCAHRMCRECLLTSWRSTSCGLCPIC	40	HCa
	605	Bra033714	A06	24404749	24408929	CRICRDEVKDGDNGQTFVACHVCAFPVCKPCYEYERSNGNKCCPQC	46	C2
	606	Bra033732	A06	24287683	24299163	CPICLGIIKKTRTVMECLHRFCRECIDKSMRLGNNECPAC	40	HCa
	607	Bra033777	A01	13771303	13773367	CLICLEEFHIGHEVRGLPCAHNFHVECIDQWLRLNVKCPRC	41	H2
	608	Bra033848	A05	15376212	15376816	CPICLTIRKDVAFGCGLMICRDCGSRISNCPIC	33	HCa	Leu a.a. at metal ligand 4 instead of His in Arabidopsis
	609	Bra033953	A02	9642669	9645345	CAICKEEFEVGEEGKELKCLHLYHPSCIVSWLNIHNTCPIC	41	H2
	610	Bra033963	A02	9572371	9573930	CCICLSSYEDGIELVTLPCNHHFHSTCIVKWLKMNATCPLC	41	H2
	611	Bra034017	A02	9174161	9176319	CVICWTGFSSTRGILPCGHRFCYSCIQQWVDRLVSERKKTTCPLC	45	HCa
	612	Bra034086	A01	25073953	25075219	CVICLSEPSDTTVLPCRHMCMCSGCAKVLRFQTNRCPIC	39	HCa
	613	Bra034121	A01	24892031	24895150	CVCCDADIDALLYRCGHMCTCSKCGYELVRTGGKCPLC	38	HCa
	614	Bra034152	A01	24734421	24734972	CLICLGDFVEGEKVRVLPKCNHGFHVRCIDTWLLSRDSCPTC	42	H2
	615	Bra034212	A09	1310393	1311118	CNICLDSVQEPVVTLCGHLFCWPCIHKWLHVQTDEHQRQHKQCPVC	46	HCa	RMA1
	616	Bra034259	A04	11839955	11840551	CAICLEDLWTNKQLKLPHCSHQFHFRCISKWLQSRNSCPLC	41	H2
	617	Bra034292	A04	12067660	12068833	CPICFDDDLEAHQMFSVALCCHQFCFECVRRYINVGLMEGRAFGCPHFKC	50	HCb
	618	Bra034501	Scaffold000096	515957	516592	CCVCMGREKGAAFIPCGHTYCRVCSREIWMNRGSCPLC	38	HCa
	619	Bra034573	A08	11977313	11981509	CSVCLSEFEEEETLRLLPKCRHAFHVPCIDTWLRSHTNCPVC	42	H2
	620	Bra034718	A05	21851501	21852683	CRGCGKGEASVLLLPCRHMCLCTVCGSSVNTCPVC	35	HCa
	621	Bra034865	A05	22526564	22527067	CCICLGGLEEGEKMKVLPLCRHCYHCECVDRWLMTESSCPLC	42	H2
	622	Bra035010	A07	25011247	25011744	CPVCLENIESCQSARLVPGCNHGFHQLCADTWLSNHTVCPVC	42	H2
	623	Bra035092	A07	25413042	25414188	CRSCGEEESCVLVLPCRHLCLCGVCGSSVHTCPIC	35	HCa
	624	Bra035112	A07	25513305	25516299	CPICLTNRKDVAFGCGHMTCGECGSRISNCPIC	33	HCa
	625	Bra035230	A09	16812222	16812632	CTVCLSDFESDDDIRQLPNCRHVFHHRCLDRWIVDCCKVTCPVC	44	H2	RHA1a
	626	Bra035284	A09	16320293	16320574	CSICLDNLYGSSSIHGSATLMNCSHVFHERCLSDWLQQKNTCPMC	45	H2
	627	Bra035483	A08	7741919	7742755	CSICLIDFMDDDTMRLISTCNHFFHTICIDLWFESHKTCPVC	42	H2
	628	Bra035660	A04	13103744	13104172	CVICLEDFEVNDVVRILVGCKHVFHVECIDSWCFYKLTCPVC	42	H2
	629	Bra035664	A04	13082530	13084563	CCICFEQVCTIEVKDCGHQMCAQCTLALCCHNKPNLTTSTVNPPVCPFC	49	HCa
	630	Bra035692	A04	12887893	12891775	CPLCAEEMDLTDQHLNPCQCGYQICVWCWHQIIEMAEKDKTEGRCPAC	48	C2
	631	Bra035785	A05	17916706	17917512	CSICLQDWEEGQVGRKLERCGHTFHMKCIDEWFLRQVSCPIC	42	H2
	632	Bra035824	A05	18127874	18132348	CNICDDPPENPVVTLCGHVFCYQCVSEHITGDENVCPVRRC	41	HCb	RUSH-1alpha like
	633	Bra035835	A05	18094511	18195494	CAVCMDEFEDGGDVKQVPCKHVFHQDCLMPWLELHNSCPVC	41	H2
	634	Bra036164	A09	2132463	2133310	CPICMCPFTEEMSTKCGHIFCKGCIKMAISRQNKCPTC	38	HCa
	635	Bra036197	A09	2007695	2008099	CAICREKLAPSERLSELPCRHYYHKDCISSWLTNRNTCPLC	41	H2
	636	Bra036227	A09	1145141	1147621	CVMCLSEEMSVIFLPCAHQVLCSKCNQLHEKEAMDDCPSC	40	HCa
	637	Bra036295	A09	761867	764586	CRICHEEEAESFFEVPCACSGTVKFAHRDCIQRWCNEKGNTTCEIC	46	v
	638	Bra036439	A01	26197155	26199431	CPFCELPFLDPVVTTCDHYFCNLCARKHHKKDPTCFVC	38	HCa
	639	Bra036491	A07	99632	102422	CVICMATIDLRRRTNDCMVTPCEHLFHSGCLQRWMDIKMECPTC	44	H2
	640	Bra036631	A09	2495310	2496362	CAICLNEFEDDETLCLLPKCDHVFHPHCIGAWLEGHVTCPVC	42	H2	ATL6-like
	641	Bra036816	A09	27148887	27149153	CSVCLMRMEDEDAIKSLPCSHEFHSLCVDTWFDVSRKICCPLC	43	H2
	642	Bra037002	A03	29056293	29057222	CSVCLSEFEEEEMLRLLPKCRHAFHLSCIDTWLRSHTNCPLC	42	H2
	643	Bra037109	A05	9510865	9511869	CSVCLDDFEVGVEAKQMPCKHNFHADCLLPWLELHSSCPVC	41	H2
	644	Bra037333	A09	117995	118491	CPICFEDYEADNPKIKTNCEHDFHLSCILEWMEKSDGCPIC	41	H2	RHB1a
	645	Bra037367	A09	293709	295991	CSICYEDLKPAAENLQSISACGHVFHELCLQQWFEYCPSTNKRNCPIC	48	H2
	646	Bra037371	A09	305032	306713	CPACYAHVSPRHKLEVRSGCFHRICFTCIRDCVSSQLARGDSVLCPYPGC	50	HCb
	647	Bra037375	A09	323483	325413	CVICYEDVPADTKFTVSGCFHRICFECMRNYITHSLRHRSRLICPNTGC	49	HCb
	648	Bra037394	A09	401954	407673	CHQCKIMMSSKTDLVFCSICVNKRYCKDCIKRWYPERTPEGVKAACPFC	49	C2
	649	Bra037410	A09	479878	488068	CCICNCPLTKTFSTLRVRVFNCGHATHLQCEVSESETSSSGCPVC	45	H2
	650	Bra037471	A06	20249214	20250085	CPICMCPFTEETSTKCGHIFCKGCIKTAISRQAKCPTC	38	HCa
	651	Bra037561	A01	21119766	21120440	CAICLSEFVSGERVKLLPKCHHGFHVRCIDKWLSSHSSCPTC	42	H2
	652	Bra037562	A01	21124743	21125372	CVICLSDFVAGEQVRLLPKCNHGFHVRCIDKWLKQHVTCPKC	42	H2
	653	Bra037592	A01	21321728	21327158	CPICCEFLFTSSETVRALPCGHYMHSACFQAYTCSHYTCPIC	42	H2
	654	Bra037644	A04	18465183	18465593	CSICLQDAAEGEKMRRLTACGHCFHAECIDPWLEKRSTCPQC	42	H2
	655	Bra037753	A09	4012352	4013505	CRVCHSTESDKRGDAALGLLEITPPVPEARKSNADEAEAEQKSCIVKSNIDIELGIQQQHQGALIELGCSCKNELALVHYACALKWFLNHGSTVCEIC	98	v
	656	Bra037793	A09	4213612	4218770	CEICRDEVELTVDGEPFVACNECAFPVCRPCYEYERREGNQACPQC	46	C2
	657	Bra037800	A09	4249051	4249959	CAVCKDGMVIGETVKKLPCGHCYHGNCILPWLGTRNSCPVC	41	H2	CIP8
	658	Bra037967	A06	372952	375004	CVICVTRRRVPAFIPCGHVVCCRQCASTVEREVNPKCPVC	40	HCa
	659	Bra037999	A06	192313	193185	CCVCLDDFEMGTVGKQMPCKHIFHSDCLLPWLQLHSSCPVC	41	H2	CIP8
	660	Bra038051	A08	6944629	6945465	CAVCLSEFEESEPGRVLPNCKHAFHVECIDMWFLSHSSCPLC	42	H2
	661	Bra038109	A05	10542860	10544630	CTICQESFKNEEKIATLDCGHEYHAGCLEKWLVVKNVCPIC	41	H2
	662	Bra038122	A05	10442566	10443171	CTICLQEFSNGATVVTLPCAHDFDDECIVKWFEINILCPVC	41	D
	663	Bra038126	A05	10405531	10406095	CNACWRELQGRAISTTCGHLLCTEDASKILSNDGACPIC	39	D
	664	Bra038199	Scaffold000141	386527	387030	CAVCLGDLEDGDEVRELRNCSHVFHRECIDRWLDYECDDNDGEEDNHRTCPLC	53	H2
	665	Bra038240	A01	20540709	20543360	CVICRLDYEDDDDLILLPCKHSYHSECINNWLKINKICPVC	41	H2
	666	Bra038246	A01	20489252	20490229	CAVCMDEFEDGGDVKQMPCKHVFHQDCLMPWLELHNSCPVC	41	H2
	667	Bra038276	A06	11069268	11071731	CEYAIELHEDLLEDDDLDFGVVCLCGHTFCWSCTLESHRPVTCKEASVWSSSTLDTLKSNAWLLENTKRCPNC	73	HCa	Ala a.a. at metal ligand 2
	668	Bra038282	A06	11128915	11132998	CPLCAEEMDLTDQQLNPCKCGYQICVWCWHHIIDMAEKDQSEGRCPAC	48	C2
	669	Bra038285a/b	A06	11167193	11169416	CVICYEGITVDKMFSVDGCFHRFCFSCMKQHVEIKLLGGKTATCPSDGC; CIRCNNMVELAFGCYHITCRCGYEFCYTCGAEWKNKKATCACPIW	49; 45	HCb; C2	presence of two RING domains, Trp a.a. at metal ligand 8 of the second RING domain
	670	Bra038306	A02	10360705	10361392	CLICMDEKSPSDIFRGTTSCTHSYCTECTVRYVTTKVEENAARARIKCPDMNC	53	HCb
	671	Bra038348	A02	10087721	10090129	CKVCFENPVNVVLLPCKHYVLCSTCCKKCKTCPIC	35	HCa
	672	Bra038386	A09	15521773	15522189	CAVCLNEYKEDEMLRLILPCGHVFHVHCVDIWFSYRSTCPIC	42	H2	ATL6-like
	673	Bra038415	A08	9000835	9002934	CCVCLERVLSKPTPAERKFGLLTECDHAFCIGCIRNWRSSSPSTGMDVNSTLRACPIC	58	HCa
	674	Bra038515a/b	A09	33458816	33461808	CQICRKVMSSPVTTPCAHNFCKECLTGKFAGITQVRQRSRGGRTLRAQKNVMKCPCC; CSICLQLPERPVTTPCGHNFCLKCFQKWVAGKRKPTCGTC	57; 40	HCa; HCa	presence of two RING domains
	675	Bra038545	A09	5612940	5614151	CPVCLCEFEAEDKLRLLPKCSHAFHVDCIDTWLLSHSTCPLC	42	H2
	676	Bra038573	Scaffold000149	125649	130969	CGICNDSPEDAVVSVCGHVFCKQCFYECLTGDNNICPNVNC	41	HCb
	677	Bra038613	A06	14797683	14800148	CPICLERLDPDTSGILSTLCDHSFQCSCTSKWTYLSCQVC	40	S/T
	678	Bra038659	A06	15046452	15048053	CPGCSYFIEFHKGTDAEEYGLNVVCLCGHNFCCRCSLETHRPVTCNNASDWLSRDLQKLSEASDKSLSFLWIEDNTETCPHC	82	HCa	ARI
	679	Bra038662	A06	15063739	15064923	CRVCHSVESDRRGDTALGFLGITPPIPEARKSNADDVSKDTEAEQKSSIVKSNGVNPIDIEMGIQQHQDALLELGCSCKNELALVHYACALKWFLNHGSTVCEIC	105	v
	680	Bra038775	A03	24143814	24147599	CHWCGTRGFEDLISCLSCGREFFCVDCIEKRNKGSKEEVGKKCPVC	46	C2
	681	Bra038813	A07	1166722	1167252	CVVCLDGFRQGQWCRNLPGCGHVFHRKCVDTWLLKAASCPIC	42	H2
	682	Bra039068	A09	1622244	1623818	CEICMDDDLQSYTMTRMDCGHCFCNNCWKEHFTVKINEGMSKRITCMAHKC	51	HCb	ARI3
	683	Bra039105	A05	25290838	25293079	CPICLSNPKNMAFGCGHQTCCECGPGLKVCPIC	33	HCa
	684	Bra039168	A05	25013528	25014567	CPTCLEEYTSENPKIVTKCSHHFHLGCIYEWMERSENCPVC	41	H2
	685	Bra039281	A04	18887102	18888559	CPICLSEYASKETVRCIPECEHCFHIECIDAWLKLHGSCPLC	42	H2
	686	Bra039282	A04	18884851	18886332	CPICLSEYASKETIRFMPECDHCFHVECIDVWLKIHGSCPLC	42	H2
	687	Bra039287	A04	18860017	18860649	CTICLCEYKEAEMLRMMPECKHYFHLCCLDAWLKLNGSCPVC	42	H2	ATL6-like
	688	Bra039317	A04	18755163	18756825	CCVCLCEYEDGTELRELWCRHHFHEACIDKWLRINATCPLC	41	H2
	689	Bra039318	A04	18752999	18754661	CCVCLCEYEDGTELRELWCRHHFHEACIDKWLRINATCPLC	41	H2
	690	Bra039354	Scaffold000164	86558	87709	CRSCGKGEASVLLLPCRHMCLCSVCGSSINTCPIC	35	HCa
	691	Bra039430	A05	24281791	24283384	CSICLDTVAKDGDRAWANLQCGHLFHLDCIGSAFNAKGVMQCPNC	45	H2
	692	Bra039449	A05	24359718	24361279	CPICLGPILQESYLDTCFHKFCFRCIKQWIKVVSSKVSKPLSSVKCPLC	49	HCa
	693	Bra039454	A05	24380174	24381334	CAICLNEFEDDETLRLVPKCDHVFHPHCIGAWLEAHVTCPVC	42	H2	ATL6 related
	694	Bra039533	Scaffold000167	292873	293845	CRRCGERRASVLVLPCRHLCLCTVCGSALLQACPVC	36	HCa
	695	Bra039652	Scaffold000172	247864	248755	CSICLESFTNGDMLISLPCTHSFHSSCLNPWLKACGDCPYC	41	H2
	696	Bra039659	A06	677854	679834	CTICQESFKNEEKIATLDCGHEYHAECLEKWLIVKNVCPIC	41	H2
	697	Bra039674	A06	603969	605602	CNACWRELEGRAISTTCGHLLCTEDASKILSNDGACPVC	39	D
	698	Bra039822	Scaffold000178	63930	66784	CCQCQSTFDEGGGLQVTRLGCLHAIHTSCLVSLIKSFPPHTAPAGYVCPSC	51	H2
	699	Bra039842	Scaffold000178	179075	181251	CCICQEEYAEGDDLGTLECGHEFHKDCIKQWVMLKNLCPIC	41	H2
	700	Bra039871	A08	6174038	6176574	CCVCDETQVEAVLYRCGHMCTCLKCANELHWSGGKCPIC	39	HCa
	701	Bra040045	A01	25334791	25338202	CKTCGKKYHKNCVKSWAQHRDLFHWSSWSCPSCRVCEVCRRTGDPNKFVFCKRC	54	C2
	702	Bra040048	A01	25315441	25317159	CSVCLDRVLSKATPGERKFGLLTECHHPFCIQCIRNWRSSAPVSGMDVNSTLRACPIC	58	HCa
	703	Bra040087	A08	12256175	12257689	CCICLAKYANNEELRELPCSHFFHKECVDKWLKINASCPLC	41	H2
	704	Bra040226	A01	25769895	25772541	CRICLDVLEEGNTLKMECSCKGDLRLVHEACAIKWFSTKGTRTCDVC	47	v
	705	Bra040255	Scaffold000193	8937	9756	CRFCGVGEVCMLLLPCKHMCLCKECERNLSSCPLC	35	HCa
	706	Bra040332	A04	18563837	18568596	CKACNDRSKEVVITKCFHLFCNPCVLKITGTRQRKCPTC	39	HCa	BRE1 orthologue
	707	Bra040362	A01	25548321	25549361	CCVCQVNIKGATFTPCGHTFCKLCSKELSAQKGHCPVC	38	HCa
	708	Bra040424	A04	179836	181619	CVVCLERKCDAAFVPCGHMCCCLTCALKLLGKPCPLC	37	HCa
	709	Bra040450	A04	10403	11647	CVICQLKYKIGEKQMNLPCKHVYHSECISKWLSINKICPVC	41	H2
	710	Bra040498	Scaffold000213	39262	41548	CGICLNSVKTGQGTAKYTAECSHVFHFPCVTDYVSKHGKLVCPVC	45	H2
	711	Bra040540	Scaffold000215	71756	74190	CSICIETVTKEGDRAWAKLHCGHEFHLDCIGSAFNTKGVMQCPNC	45	H2
	712	Bra040564	Scaffold000218	55524	56474	CAVCLSHLVDGDKARVLPGCNHGFHVDCIDMWFQSHSTCPLC	42	H2
	713	Bra040642	Scaffold000229	20429	21589	CAICLNEFEDDETLRLLPKCDHVFHPHCIDAWLEAHVTCPVC	42	H2	ATL6 related
	714	Bra040855	Scaffold000282	11336	12466	CPVCLNEFEDDETLRLLPQCCHVFHPGCIDAWLRSHATCPLC	42	H2	ATL5-like
	715	Bra040966	Scaffold000344	542	2775	CCICLCEYEDGVELRELPCNHHFHCTCIDKWLHINSRCPLC	41	H2
		a a/b indicate the presence of two RING domains.
		b the modified residues at metal ligand positions are marked by red color.
		c see Table 1 for definition.
		d a.a, amino acid.

## Sheet: Table_S2
	Genome-wide identification, evolution and expression analysis of RING finger protein genes in Brassica rapa
	Intikhab Alam, Yan-Qing Yang, Yong Wang, Mei-Lan Zhu, Heng-Bo Wang, Boulos Chalhoub, Yun-Hai Lu*
	Table S2 B. rapa proteins with incomplete RING domains due to modification or absence of 2 or more metal ligands
	No.	Gene ID	Chromosome	Start codon	Stop codon	RING domain*	Length (aa)	RING-type
	1	Bra001105	A03	14788348	14791046	CALCLQKRANPSVVTVSGFVFCYSCVFKYVTKYKRCPVT	39	incomplete
	2	Bra005642	A05	6701754	6703731	CPNCNCHIEKNQGCNRMTCPICNHSFCWICLCPYD	35	incomplete
	3	Bra013521	A01	6112142	6113263	CPISLEIMSDPVIIQSGHTFDRVSIQKWIDSGNRTCPIT	39	incomplete
	4	Bra017174	A04	16310827	16311309	TPIKLIFASVLADGEEIRQLSACKHEFHVSCIEEWLQTRSNCPNC	45	incomplete
	5	Bra017440	A09	13743464	13744147	CCIYKENLVIGDKMQELPCKHTFRLLCLKPWLDEHNSCPIC	41	incomplete
	6	Bra019924	A06	3704177	3706264	CPISLEIMTDPVVIETGHTYDRSSITKWFGSGNITCPKT	39	incomplete
	7	Bra022580	A02	7739917	7740925	CSICLIDYEKGDRITTLTPCNHIYHTDCISEWLK	34	incomplete
	8	Bra026248	A01	10209036	10214843	CPLCKEVMRDAALTSKCCYQSFCDKCIRDHIIAKSMCVC	39	incomplete
	9	Bra030972	A08	1241776	1242126	CVICLSELADGDKAKILPSCKHWFHAHCI	29	incomplete
	10	Bra031599	A09	37405363	37406480	CPISLEIMNDPVVLETGHTYDRSSIAKWFSAGNITCPKT	39	incomplete
	11	Bra040195	Scaffold000191	53947	56221	CALCSQKRANLSVVTVSGFVFCYSCVFKYVSQYKRCPVT	39	incomplete
	* the Cys or His amino acids which could serve as metal ligands of a RING domain are marked by red color.

## Sheet: Table_S3
	Genome-wide identification, evolution and expression analysis of RING finger protein genes in Brassica rapa
	Intikhab Alam, Yan-Qing Yang, Yong Wang, Mei-Lan Zhu, Heng-Bo Wang, Boulos Chalhoub, Yun-Hai Lu*
	Table S3 B. rapa RING domain containing protein groups based on the presence and organization of additional domain(s)
	Group No.	Number of proteins	Gene IDa	RING-typeb	Representative domain architecturec	Additional domaind	Speciese	Domain discription and/or predicted functionf
	1	234	Bra000106	HCa		None additional domain detected	At, Bn, Br, Ce, Dm, Hs, Os, Sc, Vv, Xl, Zm	RING domain, protein binding, Zinc ion binding, E3 ubiquitin ligase activity1
			Bra000250	HCa
			Bra000350	H2
			Bra000646	HCa
			Bra000784	HCa
			Bra000934	C2
			Bra000936	C2
			Bra001153	H2
			Bra001381	H2
			Bra001477	HCa
			Bra001582	H2
			Bra001767	H2
			Bra001901	HCa
			Bra002147	H2
			Bra002208	HCa
			Bra002312	H2
			Bra002501*	HCb; HCb
			Bra002690	H2
			Bra003133	HCa
			Bra003180	HCa
			Bra003314	HCa
			Bra003351	H2
			Bra003533	HCa
			Bra003667	H2
			Bra003754	H2
			Bra003830	H2
			Bra004008	H2
			Bra004287	H2
			Bra004342	H2
			Bra004436	H2
			Bra004589	H2
			Bra004666	HCa
			Bra005251	HCa
			Bra005381	HCa
			Bra005682	HCa
			Bra005845	C2
			Bra005859	H2
			Bra005970	H2
			Bra006070	H2
			Bra006112*	HCb; HCa
			Bra006321	H2
			Bra006407	C2
			Bra006505	HCa
			Bra006565	H2
			Bra006583	H2
			Bra006603	H2
			Bra006745	HCa
			Bra006916	H2
			Bra007068	HCa
			Bra007078	HCb
			Bra007414	H2
			Bra007789	H2
			Bra007847	H2
			Bra007848	H2
			Bra008170	C2
			Bra008196	H2
			Bra008518	H2
			Bra008536	HCa
			Bra008671	H2
			Bra008675	H2
			Bra008900	HCa
			Bra009015	H2
			Bra009323	H2
			Bra009452	HCa
			Bra009546	HCa
			Bra009570	H2
			Bra009800	H2
			Bra009912	H2
			Bra010131	C2
			Bra010244	HCa
			Bra010403	HCa
			Bra010702	H2
			Bra010752	H2
			Bra010963	HCa
			Bra010969	H2
			Bra011215	H2
			Bra011345	C2
			Bra011429	C2
			Bra011582	HCa
			Bra011865	C2
			Bra011873	H2
			Bra012134	H2
			Bra012441	H2
			Bra012512	HCa
			Bra012532	HCa
			Bra012578	C2
			Bra013006	H2
			Bra013017	HCa
			Bra013110	H2
			Bra013118	H2
			Bra014043	H2
			Bra014221	H2
			Bra014247	HCa
			Bra014339	H2
			Bra014421	HCa
			Bra014589	HCa
			Bra014591	HCa
			Bra014684	H2
			Bra015092	HCa
			Bra015221	H2
			Bra015225	H2
			Bra015233	H2
			Bra015262	HCa
			Bra015349	H2
			Bra015846	H2
			Bra015877	HCa
			Bra015887	C2
			Bra015967	H2
			Bra016527	D
			Bra016574	H2
			Bra017091	HCa
			Bra017205	H2
			Bra017465	H2
			Bra017511	HCa
			Bra018086	C2
			Bra018162	HCa
			Bra018221	HCa
			Bra018428	HCa
			Bra018584	HCb
			Bra018733	D
			Bra018734	D
			Bra019252	H2
			Bra019304	H2
			Bra019391	HCa
			Bra019499	H2
			Bra019672	H2
			Bra019673	H2
			Bra019945	H2
			Bra020111	H2
			Bra020167	H2
			Bra020183	H2
			Bra020410	H2
			Bra020415	HCa
			Bra020554	H2
			Bra020684	HCa
			Bra020773	HCa
			Bra021193	H2
			Bra021467	H2
			Bra021618	H2
			Bra021697	H2
			Bra022125	H2
			Bra022466	H2
			Bra022849	H2
			Bra022865*	HCb; C2
			Bra023101	H2
			Bra023261	H2
			Bra023539	H2
			Bra023832	H2
			Bra023952	C2
			Bra024007	H2
			Bra024009	H2
			Bra024902	H2
			Bra025085	H2
			Bra025417	H2
			Bra025504	H2
			Bra025676	HCa
			Bra025686	D
			Bra025727	HCa
			Bra026165	H2
			Bra026849	H2
			Bra026851	H2
			Bra026920	HCa
			Bra027034	H2
			Bra027282	H2
			Bra027467	H2
			Bra027588	HCa
			Bra028004	H2
			Bra028138	H2
			Bra028140	H2
			Bra028153	HCa
			Bra028213	H2
			Bra028364	HCa
			Bra028464	H2
			Bra028768	C2
			Bra028846	HCa
			Bra028847	v
			Bra028866	H2
			Bra029238	C2
			Bra029441	H2
			Bra029442	H2
			Bra029623	HCa
			Bra029725	HCb
			Bra029788	HCa
			Bra029869	H2
			Bra029874	C2
			Bra030408	H2
			Bra030982	H2
			Bra031193	H2
			Bra031418	HCa
			Bra031420	HCa
			Bra032086	H2
			Bra032581	HCa
			Bra033002	HCa
			Bra033024	HCb
			Bra033065	HCa
			Bra033193	H2
			Bra033353	HCa
			Bra033599	H2
			Bra033652	H2
			Bra033848	HCa
			Bra034086	HCa
			Bra034121	HCa
			Bra034259	H2
			Bra034501	HCa
			Bra034718	HCa
			Bra035092	HCa
			Bra035230	H2
			Bra035284	H2
			Bra035785	H2
			Bra036164	HCa
			Bra036197	H2
			Bra036439	HCa
			Bra036816	H2
			Bra037333	H2
			Bra037371	HCb
			Bra038109	H2
			Bra038122	D
			Bra038126	D
			Bra038199	H2
			Bra038240	H2
			Bra038276	HCa
			Bra038659	HCb
			Bra039068	HCb
			Bra039168	H2
			Bra039354	HCa
			Bra039430	H2
			Bra039449	HCa
			Bra039652	H2
			Bra039659	H2
			Bra039842	H2
			Bra040255	HCa
			Bra040362	HCa
			Bra040450	H2
			Bra040540	H2
	2	200	Bra000007	H2		Transmembrane	At, Bn, Br, Ce, Dm, Hs, Os, Sc, Vv, Xl, Zm	Transmembrane domain
			Bra000030	v
			Bra000043	HCa
			Bra001080	H2
			Bra001193	v
			Bra001210	v
			Bra001390	H2
			Bra001639	H2
			Bra001721	H2
			Bra002061	H2
			Bra002336	H2
			Bra002470	v
			Bra002600	v
			Bra002636	H2
			Bra003083	H2
			Bra003404	H2
			Bra003450	H2
			Bra003507	H2
			Bra003720	H2
			Bra003806	HCa
			Bra004280	H2
			Bra004373	HCa
			Bra004446	H2
			Bra004563	H2
			Bra004685	H2
			Bra004686	H2
			Bra004687	H2
			Bra004847	H2
			Bra004935	H2
			Bra005128	HCa
			Bra005147	v
			Bra005307	H2
			Bra005343	H2
			Bra005375	H2
			Bra005444	v
			Bra005461*	D; D
			Bra005685	HCa
			Bra005697	v
			Bra006036	C2
			Bra006081	HCa
			Bra006415	H2
			Bra006752	H2
			Bra007174	H2
			Bra007515	H2
			Bra007580	H2
			Bra007606	H2
			Bra007613	H2
			Bra007694	H2
			Bra008018	H2
			Bra008028	H2
			Bra008075	H2
			Bra008257	H2
			Bra008475	H2
			Bra009037	H2
			Bra009138	v
			Bra009297	H2
			Bra009367	v
			Bra009962	H2
			Bra010204	H2
			Bra010289	H2
			Bra010370	H2
			Bra010532	H2
			Bra011187	H2
			Bra011189	H2
			Bra011359	H2
			Bra011370	v
			Bra011618	H2
			Bra012251	H2
			Bra013211	H2
			Bra013267	H2
			Bra013268	H2
			Bra013751	H2
			Bra013775	HCa
			Bra013876	H2
			Bra014174	H2
			Bra014175	H2
			Bra014177	H2
			Bra014266	H2
			Bra014424	H2
			Bra014435	H2
			Bra014508	H2
			Bra014845	v
			Bra015142	H2
			Bra015308	H2
			Bra015751	H2
			Bra015913	H2
			Bra016067	H2
			Bra016079	H2
			Bra016327	H2
			Bra016449	H2
			Bra016759	H2
			Bra016880	H2
			Bra016881	H2
			Bra017177	H2
			Bra017280	H2
			Bra017320	H2
			Bra017535	H2
			Bra017614	HCa
			Bra017626	v
			Bra017713	H2
			Bra018091	H2
			Bra018414	v
			Bra018777	H2
			Bra018779	H2
			Bra018780	H2
			Bra018781	H2
			Bra019006	H2
			Bra019048	HCa
			Bra019242	HCa
			Bra019784	H2
			Bra020133	H2
			Bra020240	v
			Bra020758	v
			Bra021061	H2
			Bra021195	H2
			Bra021196	H2
			Bra021280	H2
			Bra021354	H2
			Bra021404	H2
			Bra021889	D
			Bra022144	H2
			Bra022174	H2
			Bra022354	H2
			Bra022355	H2
			Bra022370	H2
			Bra022630	H2
			Bra022967	v
			Bra023041	H2
			Bra023042	H2
			Bra023691	v
			Bra023814	H2
			Bra024081	H2
			Bra024213	HCa
			Bra024324	C2
			Bra024628	H2
			Bra024853	H2
			Bra024929	H2
			Bra025008	H2
			Bra025597	H2
			Bra025846	H2
			Bra026271	HCa
			Bra026337	H2
			Bra026346	HCa
			Bra026420	H2
			Bra026955	H2
			Bra027349	H2
			Bra027562	H2
			Bra027625	H2
			Bra027664	H2
			Bra027782	H2
			Bra028093	H2
			Bra028453	H2
			Bra028731	H2
			Bra028747	v
			Bra028915	H2
			Bra028950	H2
			Bra029202	v
			Bra029597	v
			Bra029786	v
			Bra029787	v
			Bra030264	v
			Bra030491	v
			Bra031038	HCa
			Bra031231	v
			Bra031441	H2
			Bra031736	v
			Bra031904	C2
			Bra032145	HCa
			Bra032514	H2
			Bra033093	HCa
			Bra033680	H2
			Bra033714	C2
			Bra033777	H2
			Bra033963	H2
			Bra034152	H2
			Bra034212	HCa
			Bra034865	H2
			Bra035010	H2
			Bra035483	H2
			Bra035660	H2
			Bra037002	H2
			Bra037561	H2
			Bra037562	H2
			Bra037644	H2
			Bra037753	v
			Bra037793	C2
			Bra038051	H2
			Bra038386	H2
			Bra038545	H2
			Bra038662	v
			Bra038813	H2
			Bra039281	H2
			Bra039287	H2
			Bra039317	H2
			Bra039318	H2
			Bra039822	H2
			Bra040087	H2
			Bra040226	v
			Bra040564	H2
			Bra040966	H2
	3	29	Bra000951	H2		Coiled-coil	At, Bn, Br, Ce, Dm, Hs, Md, Mm, Os, Sc, Sp, Vv, Xl	Protein-protein interaction/oligomerization motif made up of two to five a-helices
			Bra001236	HCa
			Bra004829	HCa
			Bra004879	HCa
			Bra005352	HCa
			Bra006585	H2
			Bra012650	HCa
			Bra013423	HCa
			Bra013447	HCa
			Bra014051	HCa
			Bra017691	HCa
			Bra019817	HCa
			Bra019910	HCa
			Bra023148	HCa
			Bra023274	HCa
			Bra023282	HCa
			Bra024967	HCa
			Bra027538	HCa
			Bra029846	HCa
			Bra030874	HCa
			Bra031495	HCa
			Bra032944	HCa
			Bra033393	HCa
			Bra036227	HCa
			Bra037367	H2
			Bra037471	HCa
			Bra039533	HCa
			Bra039871	HCa
			Bra040332	HCa
	3.1	5	Bra022498	H2		Coiled-coil, transemembrane	At, Bn, Br, Ce, Dm, Hs, Os, Sc, Xl, Zm	Transmembrane, see group 2
			Bra011479	HCa
			Bra011487	v
			Bra021160	H2
			Bra039674	D
	4	4	Bra003887	H2		Signal peptide	At, Bn, Br, Ce, Dm, Hs, Os, Sc, Sp, Xl, Zm	Signal peptide domain
			Bra007629	H2
			Bra011991	H2
			Bra030987	H2
	4.1	19	Bra000673	H2		Signal peptide, Transmembrane	At, Bn, Br, Ce, Dm, Hs, Os, Sc, Xl, Zm	Transmembrane, see group 2
			Bra005374	H2
			Bra008015	H2
			Bra008016	H2
			Bra009136	H2
			Bra009960	H2
			Bra010349	H2
			Bra010641	H2
			Bra011068	H2
			Bra012330	H2
			Bra020591	H2
			Bra024178	H2
			Bra028075	H2
			Bra036491	H2
			Bra036631	H2
			Bra039282	H2
			Bra039454	H2
			Bra040642	H2
			Bra040855	H2
	4.2	3	Bra007725	HCa		Signal peptide, GIDE	At, Bn, Br, Gm, Pt, OS, Vv, Zm	GIDE, see group 41
			Bra027667	HCa
			Bra040424	HCa
	4.3	2	Bra002456	H2		Signal peptide, VWA, Vwaint	At, Bn, Br, Ce, Dm, Hs, Os, Sc, Sp, Xl, Zm	Vwaint, unknown function; VWA, see group 34
			Bra005066	H2
	5	6	Bra002699	HCa		ANK	At, Bn, Br, Ce, Dm, Hs, Md, Mm, Os, Pt, Vv	Protein-protein interactions2
			Bra009278	HCa
			Bra014932	HCa
			Bra014934	HCa
			Bra020414	HCa
			Bra028419	HCa
	5.1	3	Bra000480	HCa		ANK, Coiled-coil		Coiled-coil domain, see group 3
			Bra011923	HCa
			Bra035664	HCa
	5.2	1	Bra006205	HCa		ANK, Pkinase	At，Bn，Br，Os，Zm	Pkinase, Protein kinase activity , ATP binding3
	6	1	Bra017094	HCa		Efh	At, Bn, Br, Md, Mt, Vv, Zm	Calcium ion binding, interacting selectively and non-covalently with calcium ions (Ca2+)
						Pkinase_Tyr	At, Bn, Br, Gm, Gs, Md, Mt, Vv	Protein kinase activity4
	7	2	Bra013241*	HCa; HCb		ZnF_ZZ	At, Bn, Br, Md, Os, Ps, Pt, Vv	Zinc-finger domain C-x2-C-x5-C-x2-C type; found in Dystophin and CREB-binding protein protein binding , zinc ion binding5
			Bra015086*	HCa; HCa
	8	7	Bra003493	HCa		ZnF_C2H2	At, Bn, Br, Ce, Dm, Hs,Mm, Os, Sc, Sp, Xl, Zm	Zinc-finger domain C-x2-C-x12-H-x3-H type, nucleic acid binding6
			Bra003669	HCa
			Bra004478	HCa
			Bra008335	HCa
			Bra009629	HCa
			Bra012354	HCa
			Bra028395	HCa
	8.1	1	Bra024512	H2		ZnF_C2H2, Transmembrane		Transmembrane, see group 2
	9	5	Bra001285	HCa		ZnF_C3H1	At, Bn, Br, Hs, Dm, Md, Mm, Os, Ps, Pt, Vv, Zm	Zinc-finger domain C-x8-C-x5-C-x3-H type, nucleic acid binding7
			Bra016385	HCa
			Bra033268	HCa
			Bra038415	HCa
			Bra040048	HCa
	10.1	2	Bra008462	H2		ZnF_UBP, BRAP2, Coiled-coil	At, Bn, Br, Dm, Hs, Os, Mm, Sc	BRAP2, BRCA1-associated protein 2, binds to nuclear localisation signals8; ZnF_UBP, ubiquitin C-terminal hydrolase-like zinc finger, found in ubiquitin-specific proteases and HDAC6, ubiquitinbinding domain9
			Bra038613	S/T
	11	4	Bra000729	HCa		PHD	At, Bn, Br, Ce, Dm, Hs, Md, Mm, Os, Pt, Sc, Vv, Xl	Plant homeodomain C4HC3 type; found in proteins involved in chromatin-mediated transcriptional regulation; probable ubiquitin ligase domain10-12
			Bra001159	HCa
			Bra004233	C2
			Bra040045	C2
	11.1	1	Bra027290	H2		PHD, JAS	At, Bn, Br, GM, Gs, Pt, Vv	JAS, unknown function
	12	15	Bra000207	H2		Zinc_ribbon_9	At, Bn, Br, Gm, Gs, Zm	Zinc-binding ribbon domain
			Bra002823	H2
			Bra007253	H2
			Bra007504	H2
			Bra019109	H2
			Bra026444	H2
			Bra027436	H2
			Bra028173	H2
			Bra030136	H2
			Bra030854	H2
			Bra035835	H2
			Bra037109	H2
			Bra037800	H2
			Bra037999	H2
			Bra038246	H2
	13	1	Bra025698	H2		Zinc_ribbon_6	At, Bn, Br, Ce, Dm, Hs, Os, Sc, Sp, Xl, Zm	Zinc-binding ribbon domains
	14	1	Bra033953	H2		Mito_carr	At, Bn, Br, CE, Dm, HS, OS, Sc, Sp, Xl, Zm	Involved in energy transfering13
	15	1	Bra028935	H2		FBD	At, Bn, Br	Protein domain families associated with nuclear functions14
	16	4	Bra004339	HCa		Tmemb_185A	At, Bn, Br, Mt, Gm,Vv	unknown function
			Bra015952	HCa
			Bra016557	HCa
			Bra031030	HCa
	16.1	1	Bra038348	HCa		Tmemb_185A, Transmembrane		Transmembrane, see group 2
	17	2	Bra004082*	HCa; HCa		SRA	At, Bn, Br, Gs, zm	Histone binding domain
			Bra007810*	HCa; HCa
	17.1	1	Bra038515*	HCa; HCa		SRA, PHD, Coiled-coil		PHD, see group 11; Coiled-coil, see group 3
	18	16	Bra000249	HCa		SINA	At, Bn, Br, Ce, Dm, Hs, Mm, Os, Xl	Seven-in-absentia protein, ubiquitin-dependent protein catabolic process, multicellular organismal development, similar to the Drosophila Sina E3 ligase15
			Bra000425	HCa
			Bra003315	HCa
			Bra003473	HCa
			Bra004174	HCa
			Bra004176	HCa
			Bra004401	HCa
			Bra004402	HCa
			Bra007376	HCa
			Bra010392	HCa
			Bra016898	HCa
			Bra018266	HCa
			Bra022858	HCa
			Bra025434	HCa
			Bra032048	HCa
			Bra033682	HCa
	19	1	Bra017935	HCa		WD40	At, Bn, Br, Dd, Hs, Md, Mm, Os, Ps, Pt, Vv, Xl, Zm	Found as tandem repeats each containing a central Trp/Asp motif, Phospho-Ser/Thr-binding domain6
	19.1	2	Bra005541	HCa		WD40, Coiled-coil		Coiled-coil domain, See group 3
			Bra028834	G
	20	1	Bra018644	H2		CLH (Clathrin), WD40, Coiled-coil	At, Bn, Br, Dm, Le, Md, Os, Pt,Vv	CLH, region in Clathrin and vPS, found as one or two repeats in vacuolar membrane proteins16; WD40, see group 19; Coiled-coil domain, See group 3
	20.1	1	Bra037410	H2		CLH, WD40, Vps8	At, Bn, Br, Mt, Gm,Vv	Vps8, Golgi complex components necessary for vacuolar sorting17; WD40, see group 19
	21	1	Bra029631	HCa		Avr_RPT	At, Bn, Bra, Gm, Md, Vv	Avr_RPT, plant-specific function18
	22	3	Bra020883	HCa		BRCT	At, Bn, Br, Hs, Md, Mm, Os, Pt, Vv, Xl	Breast cancer carboxy-terminal domain, found in proteins involved in cell cycle checkpoint functions responsive to DNA damage19
			Bra032532	HCa
			Bra034017	HCa
	22.1	1	Bra013499	HCa		BRCT, PHD		PHD, see group 11
	23	2	Bra012331	HCa		DUF1232	At, Bn, Br, Ce, Hs, Md, Mm, Os, Pt, Vv, Xl, Zm	Domain of unknown function, a conserved region of approximately 60 residues within a number of hypothetical bacterial and archaeal proteins of unknown function
			Bra016082	HCa
	24	12	Bra010084	v		DUF3675	At, Bn, Br, Gm, Md, Mt,Vv	The family is found in association with zf-C3HC4 (unknown function)
			Bra014329	v
			Bra018136	v
			Bra019507	v
			Bra024797	v
			Bra024893	v
			Bra026840	v
			Bra028398	v
			Bra029259	v
			Bra030505	v
			Bra033335	v
			Bra036295	v
	25	6	Bra000143	H2		DUF1117, Zinc ribbon 9	At, Bn, Br, Ce, Dm, HS, OS, Sc, Xl, Zm	DUF1117, domain of unknown function, C terminus of a number of hypothetical plant proteins; Zinc ribbon 9, see group 12
			Bra002559	H2
			Bra005020	H2
			Bra006709	H2
			Bra019382	H2
			Bra020313	H2
	26	1	Bra012630	H2		DUF 296, Transmembrane	At, Bn, Br, Gm, Md, Mt, Vv	DUF 296, plant MAR DNA binding protein localized on chromosomal surfaces20
	27	4	Bra016801	C2		JMJC	At, Bn, Br, Md, Mt, Ps, Pt, Vv	JMJC, Jumonji C domain, predicted to be cupin metalloenzyme that may regulate chromatin remodeling21
			Bra027055	C2
			Bra029664	C2
			Bra037394	C2
	28	4	Bra006677	C2		RRM	At, Bn, Br, Dm, Hs, Md, Mm, Os, Pt, Vv, Xl	RRM RNA recognition motif, nucleic acid binding22
			Bra011940	C2
			Bra035692	C2
			Bra038282	C2
	29	17	Bra001543	HCb		IBR	At, Bn, Br, Dm, Hs, Mm, Os, Pt, Sp, Vv, Zm	IBR, In between ring fingers, Cys-rich region23
			Bra001960	HCb
			Bra005642	HCb
			Bra006671	HCb
			Bra007801	HCb
			Bra009038	HCb
			Bra015460	HCb
			Bra020455*	HCb; C2
			Bra021726	HCb
			Bra021742*	HCb; HCa
			Bra023338	HCb
			Bra026301	HCa
			Bra026648*	HCb; HCb
			Bra027352	HCb
			Bra034292	HCb
			Bra037375	HCb
			Bra038285*	HCb; C2
	29.1	6	Bra000504*	HCb; HCa		IBR, Transmembrane	At, Bn, Br, Dm, Hs, Mm, Os, Pt, Sp, Vv, Zm	Transmembrane domain, see group 2
			Bra011996*	HCb; HCa
			Bra012536	HCb
			Bra013417	HCb
			Bra015067	HCb
			Bra020457	HCb
	29.2	1	Bra011524	HCb		IBR, Coiled-coil		Coiled-coil domain, see group 3
	29.3	2	Bra009365	C2		IBR, ZnF_RBZ	At, Bn, Br, Gm, Gs, Os, Md, Mt,Vv, Zm	ZnF_RBZ, see group 51
			Bra022479	HCb
	29.4	2	Bra015463	HCb		IBR, ZnC2HC		ZnC2HC, see group 8
			Bra022845	HCb
	30	2	Bra010152	HCb		RWD	At, Bn, Br, Ce, Hs, Md, Mm, Os, Pt, Sp,Vv	RING finger and WD repeat-containing proteins and DEXDc-like helicases; protein interaction domain14
			Bra014499	H2
	31	1	Bra000742	H2		Alpha adaptin C2	At, Bn, Br, Gs, Md, Mt, Os, Vv	Alpha adaptin C2, intracellular protein transport24
	32	1	Bra000683	H2		PA	At, Bn, Br, Dm, Hs, Md, Mm, Os, Pt, Vv, Xl, Zm	PA, Protease-associated domain, found as an insert domain in diverse proteases, also found in a plant vacuolar sorting receptor and members of the RZF family25
	32.1	2	Bra016093	H2		PA, Transmembrane		Transmembrane domain, see group 2
			Bra024529	H2
	32.2	1	Bra012055	H2		PA, Signal peptide, Transmembrane		Signal peptide, see group 4
	33	1	Bra002382	H2		TPR	At, Bn, Br, Gm, Os, Vv, Zm	TPR, protein binding26
	34	16	Bra000997	HCa		vWA	At, Bn, Br, Md, Os, Pt, Vv	vWA, von Willebrand factor (vWF) type A domain, found in cell adhesion and extracellular matrix/intracellular proteins27
			Bra004260	HCa
			Bra006253	HCa
			Bra017859	H2
			Bra020234	H2
			Bra023465	HCa
			Bra024254	HCa
			Bra024408	H2
			Bra024913	H2
			Bra030218	H2
			Bra030712	H2
			Bra031942	HCa
			Bra032793	HCa
			Bra035112	HCa
			Bra039105	HCa
			Bra040498	H2
	34.1	2	Bra008758	HCa		vWA, Coiled-coil		Coiled-coil domain, see group 3
			Bra031849	H2
	34.2	1	Bra018663	H2		vWA, Transmembrane		Transmembrane, see group 2
	35	1	Bra019769	H2		PEP 3_vPS, Clathrin	At, Bn, Br, Ce, Os, Sc	PEP3_vPS18, being involved in Golgi function and vacuolar sorting, proteins containing this domain also contain a C-terminal ring finger domain; molecular function unknown28,29; Clathrin, see group 20
	35.1	1	Bra016770	H2		PEP3_vPs, Coiled-coil, Clathrin		Coiled-coil , see group 3; Clathrin, see group 20
	36	1	Bra015160	H2		SCOP, Clathrin	At, Bn, Br, Gm, Hs	SCOP, unknown function; Clathrin, see group 20
	36.1	1	Bra002502*	HCb; HCb		SCOP, IBR		IBR, see group 29
	37	3	Bra010714	HCa		KISc, Coiled-coil	At, Bn, Br, Md, Os, Pt, Vv	KISc, Kinesin motor catalytic domain, involved in cell division and organelle transport30; Coiled-coil, see group 3
			Bra031184	HCa
			Bra033597	HCa
	38	2	Bra010473	H2		CUE, Transmembrane	At, Bn, Br, Ce, Md, Hs, Mm, Xl	CUE , domain that may be involved in binding ubiquitin-conjugating enzymes, ubiquitin-binding motif31; Transmembrane, see group 2
			Bra019181	H2
	39	1	Bra034573	H2		Pro_CA, Transmembrane	At, Bn, Br, Md, Mt, Vv, Zm	Pro_CA, carbonate dehydratase activity, zinc ion binding32; Transmembrane, see group 2
	40	5	Bra002084	H2		GLYCINE ZIPPER _omp, Transmembrane	At, Bn, Br, Md, Mt, Vv, Zm	GLYCINE ZIPPER _omp, unknown function; Transmembrane, see group 2
			Bra009663	H2
			Bra011643	H2
			Bra017732	H2
			Bra024491	H2
	41	2	Bra030900	HCa		GIDE, Transmembrane	At, Bn, Br, Mt, Vv, Gm, Os, Md, ZM	GIDE is a mitochondrial E3 ubiquitin ligase that induces apoptosis and slows growth33; Transmembrane, see group 2
			Bra037967	HCa
	42	3	Bra006634	HCa		HIRAN, DEXDc, HELICc	At, Bn, Br, Md, Mt, Vv, Zm	HIRAN, nucleic acid binding34; DEXDc and HELICc, see group 43
			Bra009089	HCa
			Bra033732	HCa
	43	11	Bra001771	HCb		DEXDc, HELICc	At, Bn, Br, Hs, Md, Sc, Sp, Os, Pt, Vv	DEXDC, found in DEAD and DEAH box helicases, involved in various aspects of RNA metabolism; Helicase superfamily c-terminal domain; HELICc, helicase activity, ATP binding, nucleic acid binding35
			Bra014815	HCb
			Bra015389	HCa
			Bra015392	HCa
			Bra016972	S/T
			Bra018847	HCa
			Bra030604	HCa
			Bra031452	HCb
			Bra035824	HCb
			Bra038306	HCb
			Bra02501*	HCb; HCb
	44	1	Bra006057	HCb		HA2, DEXDc, HELICc, IBR, ZnF_C2H2	At, Bn, Br, Gm, Gs, OS, Pt, Vv, Zm	HA2, helicase activity, it is found in a diverse set of RNA helicases, its function is unknown, however it seems likely to be involved in nucleic acid binding; DEXDc and HELICc, see group 43; IBR, see group 29; ZnF_C2H2, see group 8
	45	3	Bra006028	S/T		LISH, CTLH, CRA	At, Bn, Br, Md, Vv, Hs	LISH, lissencephaly type-1-like homology motif, regulation of microtubule dynamics36; CTLH, C-terminal to LisH motif, a predicted alpha-helical sequence of unknown function37; CRA, protein-protein interaction domain, found in Ran-binding proteins38
			Bra010618	S/T
			Bra011793	S/T
	46	1	Bra031225	HCa		SPRY	At, Bn, Br, Gs, Mt, Vv, Zm	SPRY, protein binding39;
						Ufd2P_corr	At, Bn, Br, Gs, Gm, Mt, Md, OS, Vv, Zm	Ufd2P_corr, ubiquitin-ubiquitin ligase activity
	47	2	Bra015894	H2		Hemethrine, Zinc_ribbon_6	At, Bn, Br, Gm, Vv	Hemethrin, HHE cation binding domain, occuring as a duplicated domain in haemerythrin and related proteins40; Zinc_ribbon_6, see group 13
			Bra031056	H2
	47.1	2	Bra022310	H2		Hemathrin, ZF_CHY, Znc_ribbon_6	At, Bn, Br, CE, Hs, Os, Sc, Sp, Xl, Zm	ZF_CHY, see group 49; Zinc_ribbon_6, see group 13
			Bra037592	H2
	48	1	Bra012814	H2		PseudoU_synth_2,	At, Br, Bn, Md, Gm, Os, Zm	PseudoU_synth_2, pseudouridine synthase activity, RNA binding41;
						S4	At, Bn, Br, Gm, Md, Mt, Os, Vv, Zm	S4, RNA binding domain42
	49	5	Bra002176	H2		ZF_CHY, Znc_ribbon_6	At, Bn, Br, Md, Os, Pt, Vv	ZF_CHY, zinc ion binding, function unknown43; Znc_ribbon_6, see group 13
			Bra002441	H2
			Bra006470	H2
			Bra006641	H2
			Bra020507	H2
	50	2	Bra030754	C2		WRC, JMJC	At, Bn, Br, Gm, Md, Mt ,Vv	WRC, plant Grouth-Regulating Factor44; JMJC, see group 27
			Bra038775	C2
	50.1	1	Bra013525	C2		WRC, JMJC, Coiled-coil	At, Bn, Br, Gm, Md, Mt ,Vv	Coiled-coil, see group 3
	51	1	Bra028646	HCa		Znf_RBZ	At, Bn, Br, Gm, Gs, Os, Md, Mt,Vv, Zm	Znf_RBZ, zinc ion binding45
	a Gene that encode a double RING domain containing protein is marked by an asterisk
	b See Fig. 1a for the definition of each RING type.
	c The domain architecture of each RING finger protein was predicted by on-line SAMRT program (http://smart.embl-heidelberg.de/).
	d The additional domains found in each RING finger protein was determined by on-line SAMRT program.
	e Species that have RING proteins with similar domain architecture. BLAST searches and SMART, Pfam and Interpro databases were used to determine the species distribution of each RING group. At, Arabidopsis thaliana; Bn, Brassica napus; Ce, C. elegans; Dd, Dictyostelium discoideum; Dm, D. melanogaster; Hs, human; Le, Lycopersicon esculentum; Mm, M. musculus; Mt, M. truncatula; Os, O. sativa; Ps, P…
	f The reference was given when possible.
	References:
	1. Lorick KL, Jensen JP, Fang S, Ong AM, Hatakeyama S, Weissman AM (1999) RING fingers mediate ubiquitin-conjugating enzyme (E2)-dependent ubiquitination. Proc Natl Acad Sci U S A 96:11364-11369
	2. Bork P (1993) Hundreds of ankyrin-like repeats in functionally diverse proteins: mobile modules that cross phyla horizontally. Proteins 17:363-374
	3. Hanks Sk, Quinn AM, Hunter T (1988) The protein kinase family: conserved feather and dedused phylogeny of catalytic domain. Science (4861):42-52
	4. LiB, Liu, Uno T, Gray N (2004) Creating chemical diversity to target protein kinases. Comb chem High through put Screen (5):453-72
	5. Ponting CP, Blake DJ, Davies KE, Kendrick-Jones J, Winder SJ (1996) ZZ and TAZ: new putative zinc fingers in dystrophin and other proteins. Trends Biochem Sci 21:11-13
	6. Yaffe MB, Elia AE (2001) Phosphoserine/threonine-binding domains. Curr Opin Cell Biol 13:131-138
	7. Worthington MT, Amann BT, Nathans D, Berg JM (1996) Metal binding properties and secondary structure of the zinc-binding domain of Nup475. Proc Natl Acad Sci U S A 93:13754-13759
	8. Li S, Ku CY, Farmer AA, Cong YS, Chen CF, Lee WH (1998) Identification of a novel cytoplasmic protein that specifically binds to nuclear localization signal motifs. J Biol Chem 273:6183-6189
	9. Hershko A, Ciechanover A (1998) The ubiquitin system. Annu Rev Biochem 67:425-479
	10. Aasland R, Gibson TJ, Stewart AF (1995) The PHD finger: implications for chromatin-mediated transcriptional regulation. Trends Biochem Sci 20:56-59
	11. Capili AD, Schultz DC, Rauscher IF, Borden KL (2001) Solution structure of the PHD domain from the KAP-1 corepressor: structural determinants for PHD, RING and LIM zinc-binding domains. Embo J 20:165-177
	12. Lu Z, Xu S, Joazeiro C, Cobb MH, Hunter T (2002) The PHD domain of MEKK1 acts as an E3 ubiquitin ligase and mediates ubiquitination and degradation of ERK1/2. Mol Cell 9:945-956
	13. Palmieri F (1994) Mitochondrial carrier proteins.FEBS Lett.346:48-54.
	14. Doerks T, Copley RR, Schultz J, Ponting CP, Bork P (2002) Systematic identification of novel protein domain families associated with nuclear functions. Genome Res 12:47-56
	15. Hu G, Chung YL, Glover T, valentine v, Look AT, Fearon ER (1997).Characterization of human homologs of the Drosophila seven in absentia (sina) gene. Genomics 46:103-11
	16. Warner TS, Sinclair DA, Fitzpatrick KA, Singh M, Devlin RH, Honda BM (1998) The light gene of Drosophila melanogaster encodes a homologue of vPS41, a yeast gene involved in cellular-protein trafficking. Genome 41:236-243
	17. Chen YJ, Stevens TH (1996) The vPS8 gene is required for localization and trafficking of the CPY sorting receptor in Saccharomyces cerevisiae. Eur J Cell Biol. 70:289-97.
	18. Kim HS, Desveaux D, Singer AU, Patel P, Sondek J, Dangl JL (2005) The Pseudomonas syringae effector AvrRpt2. Proc Natl Acad Sci U S A 102:6496-501
	19. Yu X, Chini CC, He M, Mer G, Chen J (2003) The BRCT domain is a phospho-protein binding domain. Science 302:639-642
	20. Fujimoto S, Matsunaga S, Yonemura M, Uchiyama S, Azuma T, Fukui K (2004) Identification of a novel plant MAR DNA binding protein localized on chromosomal surfaces.Plant Mol Biol 56:225-39
	21. Clissold PM, Ponting CP (2001) JmjC: cupin metalloenzyme-like domains in jumonji, hairless and phospholipase A2beta. Trends Biochem Sci 26:7-9
	22. Query CC, Bentley RC, Keene JD (1989) A common RNA recognition motif identified within a defined U1 RNA binding domain of the 70K U1 snRNP protein. Cell 57:89-101
	23. Klug A (1999) Zinc finger peptides for the regulation of gene expression. J Mol Biol.293(2):215-8
	24. McMahon HT, Mills IG (2004) COP and clathrin-coated vesicle budding: different pathways, common approaches. Curr Opin Cell Bio l16:379-91.
	25. Rawlings ND, Barrett AJ (1995) Evolutionary families of metallopeptidases. Methods Enzymol 248:183-228
	26. Lamb JR, Tugendreich S, Hieter P (1995)Tetratrico peptide repeat interactions: to TPR or not to TPR?.Trends Biochem Sci 20:257-9
	27. Whittaker CA, Hynes RO (2002) Distribution and evolution of von Willebrand/integrin A domains: widely dispersed domains with roles in cell adhesion and elsewhere. Mol Biol Cell 13:3369-3387
	28. Preston RA, Manolson MF, Becherer K, Weidenhammer E, Kirkpatrick D, Wright R, Jones EW (1991) Isolation and characterization of PEP3, a gene required for vacuolar biogenesis in Saccharomyces cerevisiae. Mol Cell Biol 11:5801-5812
	29. Robinson JS, Graham TR, Emr SD (1991) A putative zinc finger protein, Saccharomyces cerevisiae vps18p, affects late Golgi functions required for vacuolar protein sorting and efficient alpha-factor prohormone maturation. Mol Cell Biol 11:5813-5824
	30. Block SM (1998) Kinesin: what gives? Cell 93:5-8
	31. Kang RS, Daniels CM, Francis SA, Shih SC, Salerno WJ, Hicke L, Radhakrishnan I (2003) Solution structure of a CUE-ubiquitin complex reveals a conserved mode of ubiquitin binding. Cell 113:621-630
	32. Fukuzawa H, Suzuki E, Komukai Y, Miyachi S (1992) A gene homologous to chloroplast carbonic anhydrase (icfA) is essential to photosynthetic carbon dioxide fixation by Synechococcus PCC7942.Proc Natl Acad Sci U S A 89:4437-41
	33. Zhang B, Huang J, Li HL, Liu T, Wang YY, Waterman P, Mao AP, Xu LG, Zhai Z, Liu D, Marrack P, Shu HB (2008) GIDE is a mitochondrial E3 ubiquitin ligase that induces apoptosis and slows growth.Cell Res 18:900-10
	34. Iyer LM, Babu MM, Aravind L (2006) The HIRAN domain and recruitment of chromatin remodeling and repair activities to damaged DNA.Cell Cycle 5:775-82
	35. Caruthers JM, Johnson ER, McKay DB (2000) Crystal structure of yeast initiation factor 4A, a DEAD-box RNA helicase. Proc Natl Acad Sci U S A 97:13080-13085
	36. Kim MH, Cooper DR, Oleksy A, Devedjiev Y, Derewenda U, Reiner O, Otlewski J, Derewenda ZS (2004) The structure of the N-terminal domain of the product of the lissencephaly gene Lis1 and its functional implications. Structure 12:987-998
	37. Emes RD, Ponting CP (2001) A new sequence motif linking lissencephaly, Treacher Collins and oral-facial-digital type 1 syndromes, microtubule dynamics and cell migration. Hum Mol Genet 10:2813-2820
	38. Menon RP, Gibson TJ, Pastore A (2004) The C terminus of fragile X mental retardation protein interacts with the multi-domain Ran-binding protein in the microtubule-organising centre. J Mol Biol 343:43-53
	39. Ponting C, Schultz J, Bork P (1997) SPRY domains in ryanodine receptors (Ca(2+)-release channels).Trends Biochem Sci 6:193-4
	40. Chow ED, Liu OW, O'Brien S, Madhani HD (2007) Exploration of whole-genome responses of the human AIDS-associated yeast pathogen Cryptococcus neoformans var grubii: nitric oxide stress and body temperature. Curr Genet 52:137-148
	41. Ramamurthy v, Swann SL, Spedaliere CJ, Mueller EG (1999) Role of cysteine residues in pseudouridine synthases of different families.Biochemistry 40:13106-11
	42. Davies C, Gerstner RB, Draper DE, Ramakrishnan v, White SW (1998) The crystal structure of ribosomal protein S4 reveals a two-domain molecule with an extensive RNA-binding surface.EMBO J 16:4545-58
	43. Leng RP, Lin Y, Ma W, Wu H, Lemmers B, Chung S, Parant JM, Lozano G, Hakem R, Benchimol S (2003) Pirh2, a p53-induced ubiquitin-protein ligase, promotes p53 degradation. Cell 112:779-791
	44. Kim JH, Choi D, Kende H (2003)The AtGRF family of putative transcription factors is involved in leaf and cotyledon growth in Arabidopsis.Plant J1:94-104
	45. Hall TM (2005) Multiple modes of RNA recognition by zinc finger proteins.Curr Opin Struct 15:367-73.

## Sheet: Table_S4
	Genome-wide identification, evolution and expression analysis of RING finger protein genes in Brassica rapa
	Intikhab Alam, Yan-Qing Yang, Yong Wang, Mei-Lan Zhu, Heng-Bo Wang, Boulos Chalhoub, Yun-Hai Lu*
	Table S4 Syntenic relationships between RING finger protein genes of B. rapa and Arabidopsis. Green colour indicates the tandem repeated genes, red colour indicates the genes of no RING domain containing proteins, "-" indicates no corresponding data fit the case
	tPCK Chr	Block	A. thaliana		B. rapa
			Gene ID	RING types	Genes on LF	Genes on MF1	Genes on MF2
	tPCK1	A	AT1G01350	HCa	Bra033268	-	-
	tPCK1	A	AT1G02610	v	Bra033335	Bra030505	-
	tPCK1	A	AT1G02860	HCa	Bra033353	-	-
	tPCK1	A	AT1G03370	HCa	Bra033393	-	-
	tPCK1	A	AT1G03770	HCa	Bra015262	-	-
	tPCK1	A	AT1G04020	HCa	-	-	Bra032532
	tPCK1	A	AT1G04360	H2	Bra015308	-	Bra032514
	tPCK1	A	AT1G04790	H2	Bra015349	-	-
	tPCK1	A	AT1G05120	HCa	Bra015389	Bra030604	-
	tPCK1	A	AT1G05880; AT1G05890	HCb	Bra015460	-	-
	tPCK1	A	AT1G06770	HCa	Bra015525; Bra015526	-	-
	tPCK1	A	AT1G08050	H2	Bra018663	Bra030712	-
	tPCK1	A	AT1G08190	H2	Bra018644	-	-
	tPCK1	A	AT1G09060	C2	Bra030754	-	-
	tPCK1	A	AT1G10650	HCa	Bra019910	Bra018428	-
	tPCK1	A	AT1G11020	v	-	Bra018414	Bra031736
	tPCK1	A	AT1G11100	HCb	Bra031726	-	-
	tPCK1	A	AT1G11950	C2	-	Bra016801	-
	tPCK1	A	AT1G12470	H2	Bra019769	Bra016770	-
	tPCK1	A	AT1G12760	H2	Bra019784	Bra016759	Bra026955
	tPCK1	A	AT1G13195	HCa	Bra019817	Bra026920	-
	tPCK1	A	AT1G14180	H2	Bra019673	-	Bra026851
	tPCK1	A	AT1G14200	H2	Bra019672	-	Bra026849
	tPCK1	A	AT1G14260	v	-	Bra026840	-
	tPCK1	A	AT1G15100	H2	Bra026165	-	-
	tPCK1	A	AT1G17970	H2	-	Bra016574	-
	tPCK1	A	AT1G18470	HCa	Bra025904	Bra016557	Bra031030
	tPCK1	A	AT1G18660	HCa	Bra025676	-	Bra031038
	tPCK1	A	AT1G18760; AT1G18770; AT1G18780	D	Bra025686	Bra016543	-
	tPCK1	A	AT1G18910	H2	Bra025698		Bra031056
	-	-	AT1G19030	D	-	-	-
	tPCK1	A	AT1G19310	HCa	Bra025727	-	-
	tPCK1	B	AT1G19680	H2	-	-	-
	tPCK1	B	AT1G20823	H2	Bra025846	Bra016449	Bra012251
	tPCK1	B	AT1G21650	HCa	Bra017935	-	-
	-	-	AT1G21655	HCa	-	-	-
	tPCK1	B	AT1G21960	D	Bra016394	-	-
	tPCK1	B	AT1G22500	H2	Bra040855	-	Bra012330
	tPCK1	B	AT1G22510	HCa	-	-	Bra012331
	tPCK1	B	AT1G22670	H2	Bra024529	-
	tPCK1	B	AT1G23980	H2	Bra024628	Bra016327	-
	tPCK1	B	AT1G24440	HCa	Bra032804	Bra010963	Bra012512
	tPCK1	B	AT1G24580	H2	-	Bra010969	-
	tPCK1	B	AT1G26800	H2	Bra024682	Bra016290	Bra012441
	tPCK1	B	AT1G28040	H2	-	-	-
	tPCK1	B	AT1G30860	HCa	Bra023148	Bra039871	-
	tPCK1	B	AT1G32340	HCb	-	-	Bra010152
	tPCK1	B	AT1G32361	H2	Bra023261	Bra035483
	tPCK1	B	AT1G32530	HCa	Bra023274	-	-
	tPCK1	B	AT1G32740	HCa	Bra023282	-	-
	tPCK1	B	AT1G33480	H2	Bra028004	-	Bra010204
	tPCK1	B	AT1G35330	H2	Bra028075	-	-
	tPCK1	B	AT1G35625; AT1G35630	H2	-	-	-
	tPCK1	B	AT1G36950	S/T	-	-	-
	tPCK1	C	AT1G45180	H2	-	Bra014043	-
	tPCK1	C	AT1G45976	HCa	Bra040255	Bra014051	-
	tPCK1	C	AT1G47570	HCa	-	-	-
	tPCK1	C	AT1G49200; AT1G49210; AT1G49220; AT1G49230	H2	Bra018777; Bra018779; Bra018780; Bra018781	Bra014174; Bra014175; Bra014177	-
	tPCK1	C	AT1G49850	H2	-	Bra014221	-
	tPCK1	C	AT1G50410	HCa	Bra018847	-	-
	tPCK1	C	AT1G50440	v	-	-	Bra030491
	tPCK1	C	AT1G51930	H2	-	-	Bra030408
	tPCK1	C	AT1G53010	H2	Bra019006	-	-
	tPCK1	C	AT1G53190	H2	Bra039659	-	Bra038109
	tPCK1	C	AT1G53490	D	Bra039674	-	Bra038126
	tPCK1	C	AT1G53820	H2	-	-	Bra040564
	tPCK1	C	AT1G54150	HCa	Bra037967	Bra030900	-
	tPCK1	C	AT1G55250	HCa	-	Bra030874	-
	-	-	AT1G55255	HCa	-	-	-
	tPCK1	C	AT1G55530	H2	Bra037999	Bra030854	Bra037109
	tPCK7	D	AT1G57730	H2	-	-	-
	tPCK7	D	AT1G57800; AT1G57820	HCa	-	-	-
	tPCK7	D	AT1G59560	HCa	-	-	-
	tPCK7	D	AT1G60360	H2	-	-	-
	tPCK7	D	AT1G60610	HCa	-	Bra031495	-
	tPCK7	D	AT1G61140	HCb	Bra038573	Bra031452	-
	tPCK7	D	AT1G61620	HCa	-	Bra031418; Bra031420	-
	tPCK7	D	AT1G62310	C2	Bra034494		Bra027055
	tPCK7	D	AT1G62370	HCa	Bra034501	-	-
	tPCK7	D	AT1G63170	H2	-	-	Bra027625
	tPCK7	D	AT1G63840	H2		Bra027782	Bra027664
	tPCK7	D	AT1G63900	HCa	-	-	Bra027667
	tPCK6	E	AT1G65040	H2	-	Bra022498	-
	tPCK6	E	AT1G65430	HCb	-	Bra022479	-
	tPCK6	E	AT1G66040; AT1G66050	HCa	-	-	-
	tPCK6	E	AT1G66440; AT1G66450	-	Bra004233	-	-
	tPCK6	E	AT1G66610; AT1G66620; AT1G66630; AT1G66650; AT1G66660	HCa	Bra004174; Bra004176	-	-
	tPCK6	E	AT1G67180	HCa	-	Bra034017	-
	tPCK6	E	AT1G67800	HCa	Bra004260	-	-
	tPCK6	E	AT1G68070	H2	Bra004280	Bra033963	-
	tPCK6	E	AT1G68180	H2	Bra004287	Bra033953	Bra004047
	tPCK6	E	AT1G68820	HCa	Bra004339	Bra038348	-
	tPCK6	E	AT1G68845	-	-	Bra004342
	tPCK6	E	AT1G69330	HCa	Bra004373	-	-
	tPCK6	E	AT1G70910	H2	-	-	-
	tPCK6	E	AT1G71980	H2	Bra016093	-	-
	tPCK6	E	AT1G72175	HCa	Bra016082	-	-
	tPCK6	E	AT1G72200; AT1G72220	H2	Bra016079	Bra008018	Bra003887
	tPCK6	E	AT1G72310	H2	Bra016067	Bra008028	-
	tPCK6	E	AT1G73760	H2	Bra015967	-	Bra003830
	tPCK6	E	AT1G73950	HCa	Bra015952	-	-
	tPCK6	E	AT1G74370	HCa	Bra015916	-	Bra003806
	tPCK6	E	AT1G74410	H2	Bra015913	-	-
	tPCK6	E	AT1G74620	H2	-	-	-
	tPCK6	E	AT1G74760	H2	-	-	-
	tPCK6	E	AT1G74770	H2	Bra015894	-	-
	tPCK6	E	AT1G74870	C2	Bra015887	Bra008170	-
	tPCK6	E	AT1G74990	HCa	Bra015877	-	-
	tPCK6	E	AT1G75400	H2	Bra015846	Bra008196	Bra003754
	tPCK6	E	AT1G76410	H2	Bra015751	Bra008257	Bra003720
	tPCK6	E	AT1G77770	HCa	-	Bra008335	Bra003669
	tPCK6	E	AT1G77830	Y	-	-	Bra003667
	tPCK6	E	AT1G79110	HCa	Bra035092	-	-
	tPCK6	E	AT1G79380	HCa	Bra035112	-	-
	tPCK6	E	AT1G79810	HCa	-	-	Bra003533
	tPCK6	E	AT1G80400	H2	-	Bra008475	-
	tPCK6	E	AT2G01150	H2	Bra024902	Bra014339	Bra017465
	tPCK7	K	AT2G01275	v	Bra024893	Bra014329	-
	tPCK7	K	AT2G01735	H2	Bra024853	-	-
	tPCK7	K	AT2G02960	v	Bra024797	-	-
	tPCK7	K	AT2G03000	H2	-	-	-
	tPCK2	G	AT2G04240	H2	Bra015142	-	Bra013211
	tPCK2	G	AT2G05170	H2	Bra015160	-	-
	tPCK2	H	AT2G14835	H2	-	Bra039822	Bra013118
	tPCK2	H	AT2G15260	H2	-	-	Bra013110
	tPCK2	H	AT2G15530	H2	Bra015221	Bra039842	-
	tPCK2	H	AT2G15580	H2	Bra015225	Bra013102; Bra013103	-
	tPCK2	H	AT2G16090	HCb	Bra001960	-	-
	tPCK2	H	AT2G17450	H2	Bra002061	-	Bra024512
	tPCK2	H	AT2G17730	H2	Bra002084	-	Bra009663
	tPCK2	H	AT2G18650	H2		Bra038545	-
	tPCK2	H	AT2G18670	H2	Bra038813	-	-
	tPCK2	H	AT2G19610	HCb	-	-	-
	tPCK2	H	AT2G20030	H2	-	-	-
	tPCK2	H	AT2G20650	H2	Bra036491	-	-
	tPCK3	I	AT2G21380	HCa	Bra031184	-	-
	tPCK3	I	AT2G21420	HCb	-	-	-
	tPCK3	I	AT2G21500	H2	Bra031193	-	-
	tPCK3	I	AT2G21840	C2	-	-	-
	tPCK3	I	AT2G22010	HCa	Bra031225	-	-
	tPCK3	I	AT2G22120	v	Bra031231	Bra030264	-
	tPCK3	I	AT2G22680	H2	-	Bra030218	-
	tPCK3	I	AT2G22690	S/T	-	-	-
	tPCK3	I	AT2G23780	HCa	-	Bra032145	-
	tPCK3	I	AT2G24460; AT2G24480	H2	-	Bra032086; Bra032087	-
	tPCK3	I	AT2G25360	HCb	Bra007801	-	-
	-	-	AT2G25380	HCa	-	-	-
	tPCK3	I	AT2G25410	H2	-	-	-
	tPCK3	I	AT2G25565	-	Bra007789	Bra034259	-
	tPCK3	I	AT2G26000	H2	-	-	-
	tPCK3	I	AT2G26130	HCb	-	Bra034292	-
	tPCK3	I	AT2G26350	HCa	Bra007757	-	-
	tPCK3	I	AT2G27940	H2	Bra011991	-	-
	-	-	AT2G28530	C2	-	-	-
	tPCK3	I	AT2G28540	C2	Bra011940	Bra035692	-
	tPCK3	I	AT2G28840	HCa	Bra011923	Bra035664	Bra000480
	tPCK3	I	AT2G28920	H2	-	Bra035660	-
	tPCK3	J	AT2G29840	D	-	-	-
	tPCK3	J	AT2G30580	HCa	Bra018304	Bra021652	Bra022807
	tPCK3	J	AT2G31510	HCb	-	Bra021726	Bra022845
	tPCK3	J	AT2G31760; AT2G31770; AT2G31780	HCb	Bra005642	Bra021742	Bra022865
	tPCK3	J	AT2G32950	HCa	Bra005541	Bra021818	-
	tPCK3	J	AT2G34000	D	Bra005461	Bra021889	-
	tPCK3	J	AT2G34200	v	Bra005444	Bra022967	-
	tPCK3	J	AT2G34920	HCa	Bra005381	-	-
	tPCK3	J	AT2G34990; AT2G35000	H2	Bra005374; Bra005375	-	-
	tPCK3	J	AT2G35330	HCa	Bra005352	-	-
	tPCK3	J	AT2G35420	H2	Bra005343	Bra017320	-
	tPCK3	J	AT2G35910	H2	Bra005307	Bra017280	Bra023041; Bra023042
	tPCK3	J	AT2G37150	H2	-	Bra017205	Bra023101
	tPCK3	J	AT2G37580	H2	-	Bra017177	Bra000007
	tPCK3	J	AT2G37950	v	Bra005147	-	Bra000030
	tPCK3	J	AT2G38185	HCa	Bra005128	-	Bra000043
	-	-	AT2G38190	HCa	-	-	-
	tPCK3	J	AT2G38920	HCa	-	Bra017094	Bra000106
	tPCK3	J	AT2G38970	H2	Bra005066	-	-
	tPCK3	J	AT2G39100	HCa	-	Bra017091	-
	tPCK3	J	AT2G39720	H2	Bra005020	-	Bra000143
	tPCK3	J	AT2G40770	S/T	-	Bra016972	-
	tPCK3	J	AT2G40830	H2	Bra004589	Bra000207	-
	tPCK3	J	AT2G41980	HCa	-	Bra016898	Bra000249
	tPCK3	J	AT2G42030	HCa	Bra004666	-	Bra000250
	tPCK3	J	AT2G42160	S/T	Bra038613	-	-
	tPCK3	J	AT2G42350; AT2G42360	H2	Bra004685; Bra004686; Bra004687	Bra016880; Bra016881	-
	tPCK3	J	AT2G44330	H2	-	Bra000350	-
	tPCK3	J	AT2G44410	HCa	Bra004829	-	-
	tPCK3	J	AT2G44578	H2	Bra004847	Bra037644	-
	tPCK3	J	AT2G44950	HCa	Bra004879	Bra040332	-
	tPCK3	J	AT2G45530	v	-	-	-
	tPCK3	J	AT2G46160	H2	Bra004563	Bra039287	-
	tPCK3	J	AT2G46495	H2	-	Bra039281; Bra039282	-
	tPCK3	J	AT2G47090	HCa	Bra004478	-	-
	tPCK3	J	AT2G47560	H2	Bra004446	Bra021404	-
	tPCK3	J	AT2G47700	H2	Bra004436	-	-
	tPCK2	F	AT3G01650	HCa	Bra039105	-	Bra000997
	tPCK2	F	AT3G02290	H2	Bra039168	-	-
	tPCK2	F	AT3G02340	H2	Bra021467	-	-
	tPCK2	F	AT3G03550	H2	-	Bra021354	Bra001080
	tPCK2	F	AT3G05200	H2	Bra039454	Bra040642	Bra001139
	tPCK2	F	AT3G05250	HCa	Bra039449	-	-
	tPCK2	F	AT3G05545	H2	Bra039430	Bra040540	Bra001153
	tPCK2	F	AT3G05670	HCa	Bra039418	-	Bra001159
	tPCK2	F	AT3G05870	H2	-	-	-
	tPCK2	F	AT3G06140	HCa	Bra020773	-	-
	tPCK2	F	AT3G06330	v	Bra020758	Bra040226	Bra001193
	tPCK2	F	AT3G06710	-	-	-	Bra001210
	tPCK2	F	AT3G07120	HCa	Bra029623	Bra040362	Bra001236
	tPCK2	F	AT3G07200	HCa	Bra029631	-	-
	tPCK2	F	AT3G07610	C2	Bra029664	-	-
	tPCK2	F	AT3G08020	C2	-	Bra040045	-
	tPCK2	F	AT3G08505	HCa	Bra040048	-	Bra001285
	tPCK2	F	AT3G09760	v	Bra029786; Bra029787	-	-
	tPCK2	F	AT3G09770	HCa	Bra029788	Bra034086	-
	tPCK2	F	AT3G10815	H2	Bra029869	-	Bra001381
	tPCK2	F	AT3G10910	H2	-	Bra034152	-
	tPCK2	F	AT3G11110	H2	Bra034865	-	Bra001390
	tPCK2	F	AT3G12920	HCa	Bra034718	Bra039354	Bra001477
	tPCK2	F	AT3G13228	D	-	-	-
	tPCK2	F	AT3G13430	H2	Bra027436	-	-
	tPCK2	F	AT3G14250	HCb	Bra027352	-	Bra001543
	tPCK2	F	AT3G14320	H2	Bra027349	-	-
	tPCK2	F	AT3G14970	H2	-	-	-
	tPCK2	F	AT3G14980	H2	Bra027290	-	-
	tPCK2	F	AT3G15070	H2	Bra027282	-	Bra001582
	tPCK2	F	AT3G15740	H2	-	-	-
	tPCK2	F	AT3G16090	H2	Bra021159	-	-
	tPCK2	F	AT3G16600	HCb	-	-	-
	tPCK2	F	AT3G16720	H2	Bra022174	Bra021193; Bra021195; Bra021196;	Bra001639
	tPCK2	F	AT3G18290	H2	Bra022310	Bra037592	-
	tPCK2	F	AT3G18773	H2	Bra022354; Bra022355	Bra037561; Bra037562	Bra001721
	tPCK2	F	AT3G18930	H2	Bra022370	-	-
	tPCK2	F	AT3G19140	S/T	-	-	-
	tPCK2	F	AT3G19910	H2	Bra022466	Bra038240	-
	tPCK2	F	AT3G19950	H2	Bra035835	Bra038246	Bra001767
	tPCK2	F	AT3G20010	HCb	Bra035824	Bra038251	Bra001771
	tPCK2	F	AT3G20395	H2	Bra035785	-	-
	tPCK2	F	AT3G23060	HCa	-	Bra023769	Bra001901
	tPCK2	F	AT3G23280	HCa	Bra014932; Bra014934	Bra023739	-
	tPCK2	F	AT3G24800	HCa	Bra015086	-	Bra013241
	tPCK2	F	AT3G25030	HCa	Bra015092	-	-
	tPCK7	L	AT3G26730	HCa	-	Bra032944	-
	tPCK7	L	AT3G27330	HCa	Bra025268	Bra033002	-
	tPCK7	L	AT3G27710	HCb	-	Bra033024	Bra039068
	tPCK7	L	AT3G28620	H2	-	-	-
	tPCK7	L	AT3G28880	HCa	-	Bra033065	-
	tPCK7	L	AT3G29270	HCa	-	Bra033093	-
	tPCK7	L	AT3G30460	H2	Bra025417	-	Bra036197
	tPCK6	M	AT3G42830	H2	-	-	-
	tPCK6	M	AT3G43180	HCb	-	-	-
	tPCK6	M	AT3G43430	H2	-	-	-
	tPCK6	M	AT3G43750	HCb	-	-	-
	tPCK6	M	AT3G45470; AT3G45480	HCb	-	-	-
	tPCK6	M	AT3G45510	HCb	-	-	-
	tPCK6	M	AT3G45540; AT3G45555; AT3G45560; AT3G45570	HCb	-	-	-
	tPCK6	M	AT3G45580	HCb	Bra038285	-	-
	tPCK6	M	AT3G45630	C2	Bra038282	-	-
	tPCK6	M	AT3G46620	H2	-	-	-
	tPCK6	M	AT3G47160	HCa	Bra018162	-	-
	tPCK6	M	AT3G47180	H2	-	-	Bra019499
	tPCK6	M	AT3G47550	v	Bra018136	-	Bra019507
	tPCK6	M	AT3G47990	H2	Bra018091	Bra033777	-
	tPCK6	M	AT3G48030	H2	Bra018087	-	-
	tPCK6	M	AT3G48070	C2	Bra018086	-	-
	tPCK6	N	AT3G51325	H2	Bra036816	-	-
	tPCK6	N	AT3G52260	-	-	-	Bra012814
	tPCK6	N	AT3G52270	-	Bra006916	-	Bra012811; Bra012813
	tPCK6	N	AT3G53410	HCa	-	-	Bra003133
	tPCK6	N	AT3G53690	HCb	-	-	-
	tPCK6	N	AT3G54360	HCa	Bra007068	-	Bra003180
	tPCK6	N	AT3G54460	HCb	Bra014815	-	-
	tPCK6	N	AT3G54780	H2	-	-	-
	tPCK6	N	AT3G55530	H2	Bra007174	-	-
	-	-	AT3G56575	H2	-	-	-
	tPCK6	N	AT3G56580	H2	Bra007253	-	-
	tPCK6	N	AT3G58030	HCa	Bra007375	Bra014591	Bra003314
	tPCK6	N	AT3G58040	HCa	Bra007376	Bra014589	Bra003315
	tPCK6	N	AT3G58720	H2	Bra007414	-	Bra003351
	tPCK6	N	AT3G60080	H2	Bra007504	-	-
	tPCK6	N	AT3G60220	H2	Bra007515	-	Bra003404
	tPCK6	N	AT3G60300	H2	-	Bra014499	-
	tPCK6	N	AT3G60966	H2	-	Bra014508	-
	tPCK6	N	AT3G61180	H2	Bra007580	Bra014451	-
	tPCK6	N	AT3G61460	H2	Bra007606	Bra014435	Bra003450
	tPCK6	N	AT3G61550	H2	Bra007613	Bra014432	-
	tPCK6	N	AT3G61790	HCa	-	Bra014421	Bra003473
	tPCK6	N	AT3G62240	HCa	-	-	Bra003493
	tPCK6	N	AT3G62690	H2	Bra007694	-	Bra003507
	tPCK6	N	AT3G62970	H2	Bra007719	-	-
	tPCK6	N	AT3G63530	H2	-	Bra040450	-
	tPCK5	O	AT4G00070	HCb	-	-	-
	tPCK5	O	AT4G00305	H2	-	-	Bra008518
	tPCK5	O	AT4G00335	H2	Bra037333	-	-
	tPCK5	O	AT4G00800	H2	Bra037410	-	-
	tPCK5	O	AT4G00990	C2	Bra037394; Bra037395	Bra000935	-
	tPCK5	O	AT4G01020	HCb	-	-	-
	tPCK5	O	AT4G01023	HCa	-	-	Bra008536
	tPCK5	O	AT4G01270	H2	Bra037367	Bra000951	-
	tPCK5	O	AT4G02075	v	Bra036295	-	-
	tPCK5	O	AT4G03000	HCa	Bra036227	-	-
	tPCK5	O	AT4G03510	HCa	Bra034212	-	-
	tPCK5	O	AT4G03965	HCa	-	Bra000784	-
	tPCK5	O	AT4G05350	H2	-	-	-
	tPCK5	P	AT4G08460	HCa	-	Bra000646	-
	tPCK5	P	AT4G08590	HCa	-	-	-
	tPCK5	P	AT4G09100; AT4G09110; AT4G09120; AT4G09130;	H2	Bra038386	Bra000673	-
	tPCK5	P	AT4G09560	H2	-	Bra000683	-
	tPCK5	P	AT4G10150; AT4G10160	H2	-	-	Bra033193
	tPCK5	P	AT4G10930	-	-	Bra000729	-
	tPCK5	P	AT4G10940	HCa	-	-	-
	tPCK5	P	AT4G11360; AT4G11370	H2	Bra035230	-	-
	tPCK5	P	AT4G11380	-	Bra035228	Bra000742	-
	tPCK5	P	AT4G11680	H2	-	-	-
	tPCK5	P	AT4G12140; AT4G12150; AT4G12190; AT4G12210; AT4G12220	H2	Bra029441; Bra029442	-	-
	tPCK4	T	AT4G13100	HCa	-	-	-
	tPCK4	T	AT4G13490	H2	-	-	-
	tPCK4	T	AT4G14220	H2	-	-	Bra010752
	tPCK4	T	AT4G14365	HCa	-	-	-
	tPCK4	T	AT4G15975	H2	-	-	Bra038051
	tPCK4	U	AT4G17245	H2	-	-	Bra021061
	tPCK4	U	AT4G17680	HCa	-	-	Bra012650
	tPCK4	U	AT4G17905	H2	Bra013267	-	-
	tPCK4	U	AT4G17920	H2	Bra013268	Bra012630	-
	tPCK4	U	AT4G18110	H2	-	-	-
	tPCK4	U	AT4G18780	C2	-	Bra012578	-
	tPCK4	U	AT4G19670	HCb	Bra013417	Bra012536	-
	tPCK4	U	AT4G19700	HCa	Bra013423	Bra012532	-
	tPCK4	U	AT4G20160	-	Bra013447	-	-
	tPCK4	U	AT4G21070	HCa	Bra013499	-	Bra020883
	tPCK4	U	AT4G21430	C2	Bra013525	Bra038775	-
	tPCK4	U	AT4G22250	HCa	Bra013603	Bra019391	-
	tPCK4	U	AT4G23450	H2	-	Bra019304	-
	tPCK4	U	AT4G24015	H2	Bra013751	Bra019252	-
	tPCK4	U	AT4G24204	HCa	Bra013775	Bra019242	-
	tPCK4	U	AT4G25230	H2	Bra013876	Bra019181	Bra010473
	tPCK4	U	AT4G26400	H2	Bra026444	Bra019109	-
	tPCK4	U	AT4G26580	H2	Bra026420	-	-
	tPCK4	U	AT4G27470	HCa	Bra026346	Bra019048	Bra010403
	tPCK4	U	AT4G27880	HCa	Bra026301	Bra019019	Bra010392
	tPCK4	U	AT4G28270	HCa	Bra026271	Bra024213	Bra010379
	tPCK4	U	AT4G28370	H2	-	-	Bra010370
	tPCK4	U	AT4G28890	H2	Bra011068	Bra024178	Bra010349
	tPCK4	U	AT4G30370	H2	Bra011187	-	Bra010289
	tPCK4	U	AT4G30400	H2	Bra011189	Bra024081	-
	tPCK4	U	AT4G31450	H2	-	Bra024009	-
	tPCK4	U	AT4G32410	C2	Bra011345	Bra023952	-
	tPCK4	U	AT4G32600	H2	Bra011359	-	Bra040087
	tPCK4	U	AT4G32670	v	-	Bra011370	-
	tPCK4	U	AT4G33240	C2	Bra011429	-	-
	tPCK4	U	AT4G33565	H2	-	Bra037002	-
	tPCK4	U	AT4G33580	-	Bra011454	Bra037001	Bra034573
	tPCK4	U	AT4G33940	HCa	Bra011479	Bra017614	-
	tPCK4	U	AT4G34040	H2	-	-	-
	tPCK4	U	AT4G34100	v	Bra011487	Bra017626	Bra034602
	tPCK4	U	AT4G34370	HCb	Bra011524	-	-
	tPCK4	U	AT4G35070	HCa	Bra011582	Bra017691	Bra034672
	tPCK4	U	AT4G35480	H2	Bra011618	Bra017713	Bra010532
	tPCK4	U	AT4G35840	H2	Bra011643	Bra017732	-
	tPCK4	U	AT4G37880	S/T	Bra011793	-	Bra010618
	tPCK4	U	AT4G37890	H2	-	Bra017859	-
	tPCK4	U	AT4G38140	H2	-	-	-
	tPCK4	U	AT4G39050	HCa	-	Bra033597	Bra010714
	tPCK4	U	AT4G39140	H2	Bra011873	Bra033599	Bra010702
	tPCK4	U	AT4G39350	C2	Bra011865	-	Bra010690
	tPCK4	U	AT4G40070	H2	-	-	Bra010641
	tPCK5	R	AT5G01070	v	-	Bra005697	-
	tPCK5	R	AT5G01160	HCa	Bra009629	-	-
	tPCK5	R	AT5G01450	HCa	-	Bra005685	-
	tPCK5	R	AT5G01520	HCa	-	Bra005682	-
	tPCK5	R	AT5G01880	H2	-	-	Bra028915
	tPCK5	R	AT5G01960	HCa	-	-	-
	tPCK5	R	AT5G01980	H2	-	-	-
	tPCK5	R	AT5G02750	H2	Bra009570	-	Bra028866
	tPCK5	R	AT5G03180	v	Bra009547	-	Bra028847
	tPCK5	R	AT5G03200	HCa	Bra009546	-	Bra028846
	tPCK5	R	AT5G03450	G	-	-	Bra028834
	tPCK5	R	AT5G04460	HCa	Bra009452		-
	tPCK5	R	AT5G05130	HCa	Bra009089	-	-
	tPCK5	R	AT5G05170	C2	-	Bra005845	Bra028768
	tPCK5	R	AT5G05280	H2	-	-	-
	tPCK5	R	AT5G05530	H2	-	Bra005859	-
	tPCK5	R	AT5G05810	H2	Bra009136	-	-
	tPCK5	R	AT5G05830	v	Bra009138	-	Bra028747
	tPCK5	R	AT5G05910	H2	-	-	-
	tPCK5	R	AT5G06420	HCa	-	-	-
	tPCK5	R	AT5G06490	H2	-	-	Bra028731
	tPCK5	R	AT5G07040	H2	Bra009297	-	-
	tPCK5	R	AT5G07225	H2	-	-	-
	tPCK5	R	AT5G07270	HCa	Bra009278	-	-
	tPCK5	R	AT5G07640	HCb	-	-	-
	tPCK5	R	AT5G08139	H2	Bra009323	Bra005970	-
	tPCK5	R	AT5G08730	C2	Bra009365	-	Bra028646
	tPCK5	R	AT5G08750	v	Bra009367	-	-
	tPCK5	R	AT5G09630	S/T	-	Bra006028	-
	tPCK5	R	AT5G09870	C2	-	Bra006036	-
	tPCK5	R	AT5G10370	HCb	Bra009038	Bra006057	-
	tPCK5	R	AT5G10380	H2	Bra009037	-	-
	tPCK5	R	AT5G10650	H2	Bra009015	Bra006070	Bra028576
	tPCK5	R	AT5G12310	HCa	Bra008900	Bra006156	-
	tPCK5	R	AT5G13530	HCa	-	Bra006205	-
	tPCK5	R	AT5G14420	HCa	Bra008758	Bra006253	Bra023465
	tPCK5	R	AT5G15790	H2	Bra008675	Bra006321	Bra004008
	tPCK5	R	AT5G15820	H2	Bra008671	-	Bra023539
	tPCK5	R	AT5G17420	C2	-	Bra006407	-
	tPCK5	R	AT5G17600	H2	-	Bra006415	-
	tPCK5	R	AT5G18260	H2	Bra002147	-	-
	tPCK5	R	AT5G18650	H2	Bra002176	Bra006470	-
	tPCK5	R	AT5G18760	v	-	-	Bra023691
	tPCK5	R	AT5G19080	HCa	Bra002208	-	-
	tPCK5	R	AT5G19430	HCa	-	Bra006505	-
	tPCK5	R	AT5G20570	H2	Bra002312	Bra006565	Bra020111
	tPCK5	R	AT5G20885	H2	Bra002336	Bra006583	Bra020133
	tPCK5	R	AT5G20890	-	Bra002337	Bra006584; Bra006585	Bra020134
	tPCK5	R	AT5G20910	H2	-	-	-
	tPCK5	R	AT5G22000	H2	Bra002382	Bra006603	Bra020167
	tPCK5	R	AT5G22750	HCa	-	Bra006634	-
	tPCK5	R	AT5G22920	H2	Bra002441	Bra006641	-
	tPCK7	Q	AT5G23110	HCa	Bra013017	-	-
	tPCK7	Q	AT5G24870	H2	Bra009800	-	-
	tPCK7	Q	AT5G25560	H2	-	Bra020507	-
	tPCK7	Q	AT5G27420	H2	Bra009960; Bra009962	Bra020591	Bra036631
	tPCK4	S	AT5G37200	H2	Bra028139	-	-
	tPCK4	S	AT5G37230; AT5G37250; AT5G37270; AT5G37280	H2	-	-	-
	tPCK4	S	AT5G37560	HCb	-	-	-
	tPCK4	S	AT5G37870	HCa	Bra028153	-	-
	tPCK4	S	AT5G37890; AT5G37900; AT5G37910; AT5G37930;	HCa	Bra028157	Bra028395	Bra025434
	tPCK4	S	AT5G38070	v	-	Bra028398	-
	tPCK4	S	AT5G38895	H2	Bra028213	-	-
	tPCK4	S	AT5G39550	HCa	-	-	-
	tPCK4	S	AT5G40250	H2	Bra025597	Bra028453	-
	tPCK4	S	AT5G41350	H2	Bra025504	Bra028494	-
	tPCK4	S	AT5G41400	H2	-	-	-
	tPCK4	S	AT5G41430; AT5G41450	H2	-	-	-
	tPCK4	S	AT5G41440	H2	-	-	-
	tPCK7	V	AT5G42200	H2	-	-	-
	tPCK7	V	AT5G42940	H2	Bra033652	-	Bra027467
	tPCK7	V	AT5G43200	H2	-	-	-
	tPCK7	V	AT5G43420	H2	Bra033680	-	-
	tPCK7	V	AT5G43530	HCa	Bra033682	-	-
	tPCK7	V	AT5G44030	-	Bra033714	Bra036008	-
	tPCK7	V	AT5G44280	HCa	Bra033732	-	Bra027538
	tPCK7	V	AT5G45100	HCa	-	Bra039533	Bra027588
	tPCK7	V	AT5G45290	H2	Bra025085	-	Bra027562
	tPCK7	V	AT5G46650	H2	Bra025008	-	Bra017535
	tPCK7	V	AT5G47050	HCa	Bra024967	Bra022093	Bra017511
	tPCK7	V	AT5G47610	H2	Bra024929	Bra022144	-
	tPCK7	Wa	AT5G48655	HCa	Bra037471	Bra020684	Bra036164
	tPCK5	Wb	AT5G49665	H2	-	-	-
	tPCK5	Wb	AT5G51450	H2	-	-	-
	tPCK5	Wb	AT5G53110	H2	Bra003083	-	Bra022630
	tPCK5	Wb	AT5G53360	HCa	-	-	-
	tPCK5	Wb	AT5G53910	D	-	-	-
	tPCK5	Wb	AT5G54990	H2	-	-	-
	tPCK5	Wb	AT5G55970	H2	Bra002856	Bra028950	-
	tPCK5	Wb	AT5G56340	H2	Bra002823	Bra028935	-
	tPCK5	Wb	AT5G57740	HCa	Bra002699	-	Bra020414; Bra020415
	tPCK5	Wb	AT5G57750	H2	-	-	-
	tPCK5	Wb	AT5G57820	H2	Bra002690	-	Bra020410
	tPCK5	Wb	AT5G58580	H2	Bra002636	Bra006752	-
	tPCK5	Wb	AT5G58787	HCa	-	Bra006745	-
	tPCK5	Wb	AT5G59000	v	Bra002600	-	-
	tPCK5	Wb	AT5G59550	H2	Bra002559	Bra006709	Bra020313
	tPCK5	Wb	AT5G60170	C2	-	Bra006677	-
	tPCK5	Wb	AT5G60250	HCb	Bra002501; Bra002502	Bra006671	-
	tPCK5	Wb	AT5G60580	v	Bra002470		Bra020240
	tPCK5	Wb	AT5G60710	H2	Bra002456	-	Bra020234
	tPCK7	X	AT5G60820	H2	Bra013006	-	-
	tPCK7	X	AT5G62460	v	Bra010084	Bra029259	-
	tPCK7	X	AT5G62910	C2	Bra010131	Bra029238	-
	tPCK7	X	AT5G63750; AT5G63760	HCa	Bra038659	Bra029204	-
	tPCK7	X	AT5G63780	v	Bra038662	Bra029202	Bra037753
	tPCK7	X	AT5G63970	HCa	Bra024254	Bra031942	-
	tPCK7	X	AT5G64740	C2	Bra024324	Bra031904	Bra037793
	tPCK7	X	AT5G64920	H2	-	-	Bra037800
	tPCK7	X	AT5G65683	H2	Bra024408	Bra031849	-
	tPCK7	X	AT5G66070	H2	-	-	-
	tPCK7	X	AT5G66160	H2	Bra012055	-	-
	tPCK7	X	AT5G67120	H2	Bra012134	-	-
	-	-	-	-	Bra004401; Bra004402	-	-
	-	-	-	-	Bra004935	-	-
	-	-	-	-	Bra005251	-	-
	-	-	-	-	Bra007078	-	-
	-	-	-	-	Bra007629	-	-
	-	-	-	-	Bra007725	-	-
	-	-	-	-	Bra007810	-	-
	-	-	-	-	Bra007847	-	-
	-	-	-	-	Bra007848	-	-
	-	-	-	-	Bra009912	-	-
	-	-	-	-	Bra011215	-	-
	-	-	-	-	Bra011996	-	-
	-	-	-	-	Bra014247	-	-
	-	-	-	-	Bra014845	-	-
	-	-	-	-	Bra015067	-	-
	-	-	-	-	Bra015233	-	-
	-	-	-	-	Bra015463	-	-
	-	-	-	-	Bra016527	-	-
	-	-	-	-	Bra018266	-	-
	-	-	-	-	Bra018584	-	-
	-	-	-	-	Bra018733; Bra018734	-	-
	-	-	-	-	Bra019945	-	-
	-	-	-	-	Bra021618	-	-
	-	-	-	-	Bra023832	-	-
	-	-	-	-	Bra024913	-	-
	-	-	-	-	Bra026337	-	-
	-	-	-	-	Bra028093	-	-
	-	-	-	-	Bra028138; Bra028140	-	-
	-	-	-	-	Bra028173	-	-
	-	-	-	-	Bra028364	-	-
	-	-	-	-	Bra028419	-	-
	-	-	-	-	Bra029597	-	-
	-	-	-	-	Bra029725	-	-
	-	-	-	-	Bra029846	-	-
	-	-	-	-	Bra029874	-	-
	-	-	-	-	Bra032793	-	-
	-	-	-	-	Bra035010	-	-
	-	-	-	-	Bra035284	-	-
	-	-	-	-	Bra036439	-	-
	-	-	-	-	Bra037371	-	-
	-	-	-	-	Bra037375	-	-
	-	-	-	-	Bra038199	-	-
	-	-	-	-	Bra038515	-	-
	-	-	-	-	Bra039652	-	-
	-	-	-	-	Bra040498	-	-
	-	-	-	-	-	Bra000934; Bra000936	-
	-	-	-	-	-	Bra006081	-
	-	-	-	-	-	Bra006112	-
	-	-	-	-	-	Bra008015; Bra008016	-
	-	-	-	-	-	Bra008075	-
	-	-	-	-	-	Bra008462	-
	-	-	-	-	-	Bra014266	-
	-	-	-	-	-	Bra014424	-
	-	-	-	-	-	Bra014684	-
	-	-	-	-	-	Bra015392	-
	-	-	-	-	-	Bra016385	-
	-	-	-	-	-	Bra018221
	-	-	-	-	-	Bra019382	-
	-	-	-	-	-	Bra020554	-
	-	-	-	-	-	Bra021160	-
	-	-	-	-	-	Bra021280
	-	-	-	-	-	Bra021697	-
	-	-	-	-	-	Bra022125	-
	-	-	-	-	-	Bra023814	-
	-	-	-	-	-	Bra024007	-
	-	-	-	-	-	Bra026648	-
	-	-	-	-	-	Bra028464	-
	-	-	-	-	-	Bra031441	-
	-	-	-	-	-	Bra032048	-
	-	-	-	-	-	Bra034121	-
	-	-	-	-	-	Bra038276	-
	-	-	-	-	-	Bra038306	-
	-	-	-	-	-	Bra038415	-
	-	-	-	-	-	Bra039317; Bra039318	-
	-	-	-	-	-	Bra040424	-
	-	-	-	-	-	Bra040966
	-	-	-	-	-	-	Bra000425
	-	-	-	-	-	-	Bra000504
	-	-	-	-	-	-	Bra004082
	-	-	-	-	-	-	Bra010244
	-	-	-	-	-	-	Bra012354
	-	-	-	-	-	-	Bra020183
	-	-	-	-	-	-	Bra020455
	-	-	-	-	-	-	Bra020457
	-	-	-	-	-	-	Bra022849
	-	-	-	-	-	-	Bra022858
	-	-	-	-	-	-	Bra023338
	-	-	-	-	-	-	Bra024491
	-	-	-	-	-	-	Bra027034
	-	-	-	-	-	-	Bra030136
	-	-	-	-	-	-	Bra030982
	-	-	-	-	-	-	Bra030987
	-	-	-	-	-	-	Bra032581
	-	-	-	-	-	-	Bra033848
	-	-	-	-	-	-	Bra038122
